# Supplementary material for: Ubiquitin E3 Ligase Ring1b/Rnf2 of Polycomb Repressive Complex 1 Contributes to Stable Maintenance of Mouse Embryonic Stem Cells
Source: PLoS One. 2008 May 21;3(5):e2235. doi: 10.1371/journal.pone.0002235 (PMC2375055; doi:10.1371/journal.pone.0002235)
Supplement: Table S1 — Expression Profiling data of Ring1b-deficient ES cells. Excel file of expression profiling data of Ring1b-deficient ES cells, coupled to Ring1b binding data according to Boyer and co-workers (Nature, 2006), based on EntrezIDs. (7.49 MB XLS) [file pone.0002235.s004.xls]

## Sheet: oligoarray Ring1b ESC
EntrezID	gene_symbol Oligoarray	oligo_id	day 1 expression ratio	P-value day 1	day 2 expression ratio	P-value day 2	day 3 expression ratio	P-value day 3	day 4 expression ratio	P-value day 4	Ring1b bound gene according to Boyer etal. (2006)
11287	Pzp	M200005673	-0.166088	0.90896	-0.436784	0.5111	-1.01727	0.36912	-1.00241	0.856448	0
11298	Aanat	M300002399	0.688362	0.41088	0.109252	0.82426	-0.158163	0.73386	-0.0886176	0.90916	0
11302	Aatk	M200002438	-0.0798422	0.7944	-0.00358504	0.98966	0.0425989	0.88792	0.0136304	0.9591	0
11303	Abca1	M200000130	0.207387	0.45944	-0.0660483	0.85308	0.0164832	0.96532	0.0896586	0.75524	1
11303	Abca1	M300001392	-0.373905	0.9023	-1.30602	0.557873		ND	-1.58364	0.819565	1
11304	Abca4	M200001506	0.129134	0.96092	-0.447432	0.92232	0.413014	0.94529		ND	1
11305	Abca2	M200000837	0.306128	0.67348	-0.13714	0.6691	-0.373422	0.45904	-0.0265682	0.98832	0
11306	-	M300007677	-0.375576	0.114666	-0.592993	0.0143186	-0.271307	0.25392	-0.38687	0.29272	ND
11307	Abcg1	M200003392	0.708335	0.114842	0.0603799	0.85834	-0.0698802	0.82946	0.391754	0.168054	0
11308	Abi1	M300005280	0.181105	0.68208	0.0409895	0.9312	0.0490412	0.83818	0.408836	0.24192	ND
11350	Abl1	M300005331	0.319298	0.82546	0.0555241	0.93578	-0.676891	0.47272	0.226607	0.87566	0
11350	Abl1	M200000506	-0.00481544	0.98776	-0.222542	0.53842	-0.0768219	0.76558	-0.0144606	0.96828	0
11352	-	M300008855	0.321043	0.975393	0.051337	0.96998	1.84825	0.6157	-1.83778	0.801339	ND
11352	Abl2	M300005191	0.363244	0.56802	0.103622	0.72284	0.239608	0.66072	0.257774	0.6782	ND
11352	Q99P28	M300008846	0.411679	0.55432	0.601675	0.148964	-0.179634	0.7641	-0.165593	0.8211	ND
11354	Abpa	M300010395	-0.874797	0.74326	-0.961116	0.75294	0.950711	0.69238	-0.529345	0.904599	0
11363	Acadl	M300004882	-0.0211425	0.95172	-0.425553	0.31046	-0.122024	0.7552	0.163881	0.71258	0
11364	Acadm	M300000681	0.203715	0.38454	0.155738	0.44414	-0.0223143	0.94	-0.0611297	0.78912	0
11370	Acadvl	M200003653	0.00649219	0.98096	-0.0335437	0.90576	-0.136014	0.65332	0.273536	0.42006	0
11409	Acads	M200003675	-0.00952925	0.97232	-0.0762682	0.7784	-0.443947	0.124816	-0.597808	0.027728	0
11416	Slc33a1	M200005051	-0.388837	0.132264	0.832255	0.00012869	0.402365	0.22232	0.533122	0.033194	1
11418	Accn1	M200002649	0.308584	0.40904	-0.0305724	0.90348	0.276706	0.3854	0.165696	0.64816	ND
11419	Accn2	M300003629	-0.266626	0.77516	-0.659642	0.47654	-0.712571	0.47366	-0.630002	0.67918	0
11421	Ace	M300002327	0.761119	0.151696	0.402811	0.3922	-0.328836	0.55288	0.257213	0.62426	ND
11421	Ace	M300002329	-0.00604567	0.98282	0.0323852	0.881	-0.109193	0.65686	-0.0425555	0.91204	ND
11423	Ache	M200001210	-0.150115	0.72638	-0.138079	0.68096	0.173169	0.63602	0.0608617	0.93772	0
11425	-	M200002693	-0.270494	0.37478	0.0580624	0.8618	0.137574	0.77038	-0.213826	0.57044	ND
11426	Macf1	M300006213	0.0408352	0.84336	0.101765	0.591	0.0137504	0.95678	-0.364943	0.093836
11428	Aco1	M200002038	0.149967	0.48306	-0.284712	0.29364	-0.330136	0.26182	-0.47787	0.141922	0
11429	Aco2	M200009777	0.0123148	0.94908	-0.266586	0.198086	-0.264792	0.22914	-0.26118	0.2192	0
11429	Aco2	M300017213	-0.0489639	0.81226	-0.33351	0.20306	-0.410047	0.18049	-0.281647	0.173662	0
11430	Acox1	M300002385	0.0714727	0.74536	0.0358941	0.91046	0.225822	0.3826	0.135141	0.68686	0
11431	-	M300017598	0.0640897	0.8525	-0.0275933	0.93692	-0.109139	0.78934	-0.0705707	0.85784	0
11431	-	M300019826	0.0239908	0.93334	0.0405651	0.8927	-0.316783	0.15644	-0.0304712	0.92966	0
11431	Acp1	M200005250	0.221083	0.35864	-0.0567417	0.85154	-0.0590434	0.88316	-0.0887656	0.74906	0
11431	Acp1	M300015584	0.18084	0.91392	-0.231517	0.93034	0.21802	0.978785	-0.3934	0.946804	0
11432	Acp2	M300000278	0.116837	0.67826	0.267843	0.24278	0.145293	0.57776	-0.151971	0.61052	0
11433	Acp5	M200014477	-0.00365482	0.99622	0.087663	0.91434	-0.0541419	0.9482	0.0947217	0.9098	ND
11434	Acr	M200000019		ND	-0.925201	0.831837		ND		ND	0
11435	Chrna1	M200001823	0.154641	0.70886	0.177844	0.6865	0.090904	0.84102	0.476625	0.32134	0
11438	Chrna4	M200008334	0.352806	0.89192	0.0763441	0.8978	0.663886	0.67786	0.188713	0.93512	0
11440	Chrna6	M200015958	0.208065	0.81336	0.0877219	0.91104	-0.240906	0.81504	0.324345	0.76378	0
11441	Chrna7	M200001839	-0.0399966	0.94164	0.000560836	0.9985	0.0929581	0.90482	-0.0278584	0.95068	0
11443	Chrnb1	M200015722	0.0297972	0.94368	0.29027	0.33542	0.185074	0.70544	1.0405	0.185544	0
11444	Chrnb2	M300005861	0.0512872	0.8278	0.0109742	0.96858	-0.0839218	0.71338	-0.032618	0.87012	0
11447	Chrnd	M300005003	-0.142263	0.75384	-0.224065	0.4177	-0.0558632	0.89384	-0.339424	0.49334	0
11448	Chrne	M300001318	0.326838	0.61082	0.337156	0.49836	-0.440911	0.45094	0.245575	0.6611	0
11448	Chrne	M200002071	-0.523169	0.91776	1.27557	0.755759		ND		ND	0
11449	Chrng	M200001064	0.0424884	0.9396	-0.380148	0.40246	0.0304024	0.96368	-0.0285624	0.96308	0
11450	Acdc	M200001531	-0.08936	0.97678		ND		ND	1.15465	0.940111	0
11451	Acrv1	M200001948	0.04104	0.84526	-0.0803048	0.7088	-0.0516749	0.85622	0.157749	0.41866	0
11459	Actg2	M200013335	-0.092902	0.8564	0.123756	0.71828	0.139457	0.75992	0.93468	0.153144	0
11461	Actb	M200000105	0.174177	0.62732	-0.12568	0.664	0.146763	0.64206	0.404592	0.2357	0
11464	Actg2	M300015464	0.442011	0.146434	0.383106	0.169994	0.49148	0.047786	0.262292	0.4067	0
11464	Actg2	M300015463	0.392445	0.21894	0.250298	0.5678	0.394717	0.43248	0.25558	0.39854	0
11465	Actb	M300012334	0.158442	0.52996	0.24156	0.44968	0.28764	0.3014	0.347894	0.157284	0
11468	NM_009610	M300000862	0.472171	0.3926	0.0331817	0.89914	-0.155879	0.68832	0.237884	0.58214	0
11470	Actl7a	M200007033	-0.40309	0.16012	-0.113786	0.69288	-0.185527	0.50648	-0.313811	0.33062	0
11471	-	M200015901	-0.0524014	0.93452	0.129102	0.83836	-0.401745	0.5093	-0.0155337	0.98318	0
11472	Actn2	M300000810	-0.994615	0.0080126	-0.557571	0.176682	-0.475618	0.32966	-0.283506	0.45492	0
11474	AAC3_MOUSE	M200002239	-0.948365	0.0012589	-1.16171	0.011923	-1.02096	0.0097396	-1.62916	0.00065588	0
11477	Acvr1	M300005316	-0.0219291	0.9628	-0.281646	0.44354	-0.452276	0.23044	0.133015	0.80162	0
11477	Acvr1	M300005315	0.110805	0.68392	0.11804	0.6521	0.188146	0.48864	0.0210719	0.93216	0
11477	Acvr1	M200000246	-0.0137621	0.98536	-0.204537	0.652	-0.253445	0.60486	-0.0149307	0.9835	0
11479	-	M300000080		ND	0.29878	0.982849	2.14025	0.86243	0.00872479	0.99862	0
11480	Acvr2	M200002111	-0.266853	0.49204	0.135263	0.62716	0.283361	0.35456	0.268201	0.38442	0
11481	AVRB_MOUSE	M200002755	0.007116	0.9818	-0.0566083	0.81814	-0.298837	0.31788	-0.40751	0.21202	0
11482	Acvrl1	M200001990	-0.950063	0.7142	0.386354	0.65896	-0.234293	0.9249	0.835144	0.8253	0
11484	Aspa	M200003864	-0.0539343	0.94258	0.289795	0.51618	0.467873	0.3581	0.643225	0.42804	0
11486	Ada	M200000141	-0.0452009	0.83904	0.834276	0.0079172	0.642169	0.0159438	0.755832	0.0096006	0
11488	Adam11	M200016023	-0.273905	0.31018	0.00745035	0.97832	-0.293277	0.51096	-0.378407	0.150456	0
11490	Adam15	M300005912	0.177315	0.42542	-0.00821359	0.97168	-0.204074	0.57586	0.180217	0.39712	0
11490	Adam15	M200003776	-0.0164086	0.95172	0.132698	0.62986	-0.0437987	0.87158	0.00339634	0.98936	0
11492	Adam19	M200016039	0.269008	0.42706	-0.0376497	0.91978	-0.426726	0.36184	-0.417261	0.29382	0
11495	Adam2	M300003075	-0.736684	0.37434	0.332026	0.6135	1.06871	0.54146	0.268661	0.87792	0
11496	Adam22	M300012714	-0.101876	0.98622	-0.135731	0.93916	-0.659501	0.894725	-0.837559	0.8285	0
11497	Adam3	M200002190	-1.02149	0.74488	-0.200945	0.86298	0.511947	0.80568	-0.307199	0.8576	0
11498	-	M300019497	0.251234	0.45634	-0.535866	0.130994	-0.66045	0.104588	-0.442037	0.21618	ND
11499	Adam5	M300007776	-0.918141	0.50014	-0.0757257	0.9331	0.145462	0.9088	0.00071566	0.99978	0
11500	-	M200002318	-0.301419	0.5555	-0.206199	0.73274	0.00525349	0.99256	-0.229146	0.66384	0
11501	-	M200003407	-0.0414108	0.9002	0.335785	0.30276	0.406321	0.10176	0.473764	0.079884	0
11502	Adam9	M200006222	0.00799826	0.96996	-0.259004	0.27506	-0.256945	0.27486	-0.157706	0.53014	0
11504	Adamts1	M300003575	1.51989	0.860675	-0.224981	0.9403	0.685795	0.8963	0.219577	0.978111	1
11512	-	M200009911	0.0726972	0.81158	0.0944078	0.8092	0.0150443	0.97082	0.349209	0.2666	0
11514	Adcy8	M200000582	-0.019981	0.9434	0.0117574	0.96998	0.137611	0.67358	0.0997945	0.74502	1
11515	Adcy9	M200001674	-0.248283	0.57434	-0.423061	0.38524	-0.340852	0.41482	-0.295211	0.50382	1
11516	Adcyap1	M300004016		ND		ND		ND	0.2995	0.985919	0
11517	Adcyap1r1	M200014077	-0.192039	0.90878	-0.261018	0.82632	-0.102602	0.981118	-0.813546	0.64724	1
11518	Add1	M300006496	-0.238127	0.35184	0.0517958	0.87886	0.00252472	0.99472	0.0500065	0.87778	0
11519	Add2	M300006959	0.016298	0.95462	0.311888	0.156192	0.550781	0.051248	0.493077	0.029366	0
11519	Add2	M200008664	-0.213751	0.974437	-0.102479	0.97704		ND	0.990625	0.70724	0
11520	Adfp	M300006123	-0.27085	0.48952	0.518654	0.146114	0.548692	0.130408	1.31016	0.00037766	0
11522	Adh1	M300000529	-0.220534	0.8288	-0.0889481	0.8658	0.330671	0.83144	0.572831	0.80374	0
11522	Adh1	M200000907	0.226951	0.56178	0.0276487	0.92392	0.0197213	0.95598	0.00818021	0.98436	0
11529	Adh7	M300000526		ND	0.00272534	0.9975	1.43307	0.4231	-0.0908206	0.978567	0
11529	Adh7	M300000527	-0.881629	0.67358	0.340853	0.54744	0.434815	0.67612	1.21531	0.2055	0
11529	Adh7	M300000531	-0.0904559	0.91512	0.705304	0.29342	0.295603	0.81102	0.740906	0.46996	0
11532	Adh5	M200001483	-0.178849	0.5057	0.0285609	0.91224	0.0532143	0.85484	-0.0951296	0.69684	0
11534	Adk	M200003761	-0.253293	0.29714	-0.0393318	0.86598	0.104722	0.5904	0.271111	0.24192	0
11535	ADML_MOUSE	M200000570	-1.16787	0.53528	-0.774653	0.058026	-0.402776	0.50386	0.277772	0.71916	1
11536	-	M300020548	0.165743	0.8264	0.0014665	0.9984	0.0626986	0.93078	0.168965	0.81214	0
11537	Adn	M300002012	-0.289481	0.96647	0.459705	0.604033	0.120392	0.9731	-2.84599	0.575485	0
11537	Adn	M300002011	0.0822111	0.95732	0.154049	0.86912	-0.221578	0.93068	0.675014	0.8518	0
11538	Adnp	M200006361	0.308234	0.167672	-0.118551	0.8067	-0.300588	0.4561	-0.20021	0.59508	0
11539	Adora1	M300013689	0.123124	0.77814	0.0225761	0.93886	0.162741	0.64306	0.192595	0.70072	0
11540	Adora2a	M200009712	0.0192545	0.96432	-0.0355496	0.9319	-0.0179674	0.97776	0.129088	0.74636	0
11541	Adora2b	M300001685	-0.147058	0.60368	-3.78e-05	0.99988	-0.0478156	0.81676	-0.0322773	0.89066	1
11542	Adora3	M200008558	-0.204993	0.66786	0.179323	0.64482	-1.14198	0.0194968	-0.185148	0.73022	0
11544	-	M300000339	-0.000801592	0.9976	-0.00786642	0.97402	0.146697	0.5637	-0.179668	0.66054	0
11545	Adprt1	M200002779	-0.233436	0.40966	-0.336702	0.27798	-0.360425	0.33482	-0.581802	0.051216	0
11546	Adprtl2	M200002267	0.0506827	0.85432	-0.149636	0.56066	-0.236161	0.57414	-0.256007	0.45814	0
11548	Adra1b	M200008163	0.345182	0.7773	0.385774	0.42584	-0.481991	0.60764	-0.149937	0.92088	ND
11549	Adra1a	M200014915	-0.201122	0.82324	0.114035	0.83542	-0.182941	0.72242	-0.253306	0.88938	1
11550	Adra1d	M300005586	0.19982	0.55934	-0.0047374	0.98968	0.00842173	0.97854	-0.208088	0.53798	1
11551	Adra2a	M200014973	0.0582767	0.954	-0.368945	0.32016	-0.301626	0.55236	0.245154	0.8022	ND
11552	Adra2b	M200014963	0.107861	0.93812	-0.188174	0.7848	-0.156244	0.91176	-0.364387	0.73872	1
11553	Adra2c	M200014969	0.00452261	0.98988	0.0130788	0.97564	0.000533676	0.99904	-0.0450019	0.91522	ND
11554	Adrb1	M200014608	0.0833705	0.868	-0.133067	0.5897	-0.163411	0.64236	0.224042	0.66898	1
11555	Adrb2	M300016663	0.372494	0.61376	0.322549	0.32034	0.64571	0.25028	0.901646	0.092732	0
11556	Adrb3	M300007730	-0.022299	0.9449	0.373381	0.27096	0.393691	0.25648	0.427906	0.113212	0
11556	Adrb3	M200001710	-0.539087	0.35494	0.22961	0.68486	0.189323	0.81294	0.403344	0.63222	0
11564	Adsl	M200008014	-0.130071	0.55658	-0.234523	0.44268	-0.367026	0.26408	-0.281248	0.2674	0
11565	-	M200001333	1.15635	0.54966	-0.136872	0.66414	-0.458716	0.69058	-0.62074	0.56774	0
11566	Adssl1	M200008158	-0.0856951	0.8104	-0.0841269	0.81142	0.194303	0.57742	-0.0895376	0.76108	0
11567	ADVL_MOUSE	M200002988	-0.0343809	0.9929	0.740268	0.50268	1.56863	0.57122	0.0338038	0.996346	0
11568	Aebp1	M200001876	0.237769	0.6937	0.344317	0.47634	0.204658	0.66718	0.370438	0.57818	1
11569	Aebp2	M300007091	-0.135684	0.63196	0.49626	0.191044	0.596311	0.093324	0.350202	0.28938	ND
11571	Crisp3	M200003467	0.00439918	0.99488	-0.0971382	0.87662	0.301473	0.61776	-0.178261	0.84764	0
11572	-	M300004637	-1.0738	0.465	-0.456263	0.68214	0.00575832	0.99824	-1.20647	0.7291	0
11576	Afp	M300006642	0.0569822	0.78458	0.101291	0.67478	-0.62273	0.0152304	-0.223749	0.2677	0
11576	Afp	M300006640	-0.0578276	0.98146	-0.265407	0.9028	0.362896	0.88846	-1.43542	0.60406	0
11593	Aga	M300007756	0.0382177	0.9107	0.421128	0.32962	0.137667	0.7275	0.125974	0.76928	0
11595	-	M300007321	0.0123266	0.98106	0.0420478	0.89216	-0.0913119	0.82736	-0.0162996	0.96976	0
11595	Agc1	M300007320	-0.990643	0.50364	0.152594	0.76516	0.147921	0.92828	-0.469984	0.8453	0
11595	Agc1	M300007323	-0.160569	0.57164	-0.225999	0.57136	-0.0925216	0.77118	-0.0530712	0.87448	0
11595	Agc1	M300007322	-0.0278403	0.9345	0.250224	0.38492	0.272117	0.45636	0.0467946	0.91804	0
11596	Ager	M200001305	0.185125	0.6372	0.0276722	0.92726	-0.321659	0.45714	0.0556474	0.8756	ND
11600	Agpt	M300003197	0.132602	0.80712	-0.0406198	0.91096	-0.320892	0.33966	0.483839	0.49378	1
11601	Agpt2	M300007722	0.205236	0.52472	0.258825	0.4141	0.0890076	0.81704	0.207681	0.59438	0
11602	AGP4_MOUSE	M200016040	0.136955	0.83512	-0.0750728	0.77164	-0.0566091	0.87714	-0.40086	0.353	0
11603	Agrn	M300013424	0.0844759	0.75714	-0.134816	0.55976	-0.0156663	0.939	0.150541	0.51402	ND
11603	Agrn	M300013436	-0.114122	0.67868	-0.275503	0.35824	-0.257659	0.3847	-0.195985	0.56536	ND
11604	Agrp	M200014883		ND	-0.116371	0.9334	1.81252	0.82442	0.14416	0.974493	0
11605	Gla	M200000401	0.481106	0.4427	-0.348961	0.26018	0.0134541	0.9775	0.106584	0.88028	0
11606	Agt	M200002745	0.606327	0.84532	-0.170585	0.87618	-0.124689	0.961582	-1.09429	0.817775	0
11607	Agtr1	M300019880	-0.297433	0.8112	-0.454307	0.32628	-1.21058	0.61904	-0.579559	0.68662	0
11608	Agtr1b	M300019190	-0.0290793	0.96814	-0.0991182	0.86766	-0.0129565	0.9878	-0.0464343	0.94698	0
11609	Agtr2	M200016211	-0.167646	0.81534	-0.321983	0.51328	0.177711	0.78654	-0.709765	0.54856	0
11610	Agtrap	M200014446	0.0945144	0.70852	-0.10412	0.6309	-0.340755	0.101998	-0.681623	0.026858	0
11611	SPYA_MOUSE	M200002552	-0.00379309	0.98936	-0.204862	0.4322	-0.152224	0.63356	-0.169834	0.49282	0
11614	Nr0b1	M200002199	0.3477	0.138196	0.171757	0.43902	0.0771358	0.78758	-0.834688	0.0023254	0
11622	Ahr	M200001752	-0.309187	0.628	-0.222468	0.63742	-0.0128027	0.97902	0.189629	0.79838	0
11625	Ahsg	M200012824	0.312537	0.46638	0.128241	0.67638	0.107909	0.80648	0.112436	0.81278	0
11628	AICD_MOUSE	M200007219	0.292573	0.169294	0.0690793	0.74506	0.0582166	0.85062	0.0626788	0.81568	0
11629	Aif1	M200002991	0.253401	0.64442	0.133507	0.64508	-0.212165	0.68134	0.0319129	0.9293	0
11630	Aim1	M200013063	-0.0677135	0.9453	0.474793	0.41664	0.0247297	0.9875	1.24194	0.128378	ND
11632	Aip	M200002931	-0.0286677	0.91642	-0.0182038	0.92864	0.0763542	0.7123	0.0218107	0.9468	0
11634	Aire	M200007734	0.10037	0.82008	0.0833383	0.88498	-0.0168943	0.97648	0.0451732	0.92604	0
11636	Ak1	M200006371	0.0436349	0.90552	0.559144	0.14419	0.569082	0.16443	0.496374	0.23812	0
11637	Ak2	M300006296	-0.0619579	0.75874	-0.258809	0.23642	-0.276941	0.25928	-0.24899	0.41448	0
11639	Ak4	M200013852	-0.540832	0.0126302	0.327029	0.20458	0.239707	0.39556	0.39611	0.095234	0
11640	Akap1	M300001674	-0.00396151	0.98828	0.122689	0.74742	-0.0844017	0.84334	-0.0911871	0.7783	ND
11641	Akap2	M200002578	-0.100388	0.75742	0.10733	0.6217	-0.138516	0.6704	-0.41395	0.182548	ND
11641	Akap2	M300011741	0.0572589	0.94506	0.110227	0.86864	-0.209912	0.8576	0.848022	0.62508	ND
11642	Akap3	M200015908	-0.267428	0.944466	0.422778	0.62538	-0.21549	0.924429	-0.2173	0.8945	0
11643	Akap4	M300020799	0.0694371	0.7854	0.04667	0.85404	0.0962127	0.75726	-0.0150242	0.95658	ND
11647	Akp2	M200000473	-0.371255	0.10145	-0.341674	0.13181	-0.358336	0.181082	-0.182788	0.44464	0
11648	Akp3	M200014607	0.104276	0.9104	-0.0211405	0.95902	-0.0743947	0.92902	0.198822	0.82168	0
11650	Akp5	M200005242	-0.284263	0.66614	-0.00515553	0.98914	0.0915128	0.83368	0.352108	0.52206	0
11651	Akt1	M300000229	0.315394	0.28646	0.277386	0.35866	0.346652	0.30292	0.477452	0.081902	0
11652	-	M300020269	-0.0594464	0.83082	0.0728826	0.70672	0.127831	0.54948	0.203792	0.45812	0
11652	Akt2	M200002751	0.221532	0.25982	0.115753	0.64856	0.199394	0.37728	0.158345	0.60032	0
11652	Akt2	M300000502	0.196516	0.45162	0.0968874	0.79622	0.0705459	0.86378	-0.0571609	0.83592	0
11655	-	M300008442	-0.327714	0.26322	-0.0388996	0.87756	0.0215277	0.92588	0.131277	0.49898	0
11656	Alas1	M200009299	0.0749179	0.8347	0.171187	0.67238	-0.371659	0.33712	-0.335148	0.26352	0
11657	Alb1	M300006643	-0.691226	0.572634	-0.103743	0.84974	1.3106	0.808077	1.18109	0.6959	0
11657	Alb1	M300006639	0.344035	0.53922	-0.039375	0.94358	0.30997	0.79354	0.150855	0.86198	0
11658	Alcam	M300003422	-0.795247	0.78464	0.0210702	0.97524	0.274197	0.9277	0.240481	0.87058	1
11666	Abcd1	M200000128	-0.0991992	0.67786	0.126194	0.74758	-0.18202	0.58726	-0.04372	0.89604	0
11668	-	M300004291	0.0384562	0.95964	-0.169121	0.62662	-0.0841212	0.84422	0.0489111	0.9215	0
11669	Aldh2	M200000997	-0.218088	0.50542	-0.18143	0.65478	-0.259261	0.54206	-0.273384	0.44132	0
11670	Aldh3a1	M200001654		ND	2.39908	0.662436		ND		ND	0
11671	Aldh3a2	M300001079	0.175921	0.58344	0.0813912	0.74682	0.421585	0.064944	0.028404	0.93024	0
11674	Aldoa	M300007364	-0.563591	0.03431	-0.264442	0.64172	-0.188901	0.73386	-0.584886	0.089716	0
11676	-	M300001576		ND	-1.40495	0.59436	-1.22174	0.843504		ND	0
11677	Akr1b3	M300016491	0.277497	0.32264	0.0636289	0.81844	0.272015	0.4671	-0.0679639	0.85516	1
11682	Alk	M300003893	0.00324786	0.99514	0.21506	0.73602	-0.496534	0.4264	0.0211024	0.98104	1
11684	Alox12	M200003082	-0.826841	0.41342	0.27425	0.64902	0.41913	0.601	0.325156	0.81526	ND
11685	Alox12e	M200000405	0.000287803	0.99942	-0.102157	0.77994	0.206444	0.61962	-0.0495954	0.89182	0
11686	Alox12b	M200002881	-0.0444258	0.85568	-0.0608347	0.81374	-0.0823755	0.71566	0.0762338	0.78894	0
11687	Alox15	M200001824	0.458431	0.86146	-0.669385	0.80198	0.152175	0.981937	-0.491708	0.81294	0
11688	Alox15b	M200002344	0.08141	0.89968	-0.0746486	0.8689	0.123768	0.86888	-0.135392	0.87314	0
11689	LOX5_MOUSE	M300004733	-1.3058	0.4675	0.652941	0.13665	1.08347	0.4569	1.56943	0.09821	ND
11690	Alox5ap	M200003779	-0.270981	0.4379	0.0644173	0.80514	0.0979021	0.7152	0.151268	0.46782	0
11692	Gfer	M300012926	-0.0658221	0.77132	0.163738	0.41438	-0.0319367	0.87842	0.385613	0.073612	0
11692	Gfer	M300012925	0.773545	0.65508	0.316994	0.63198	-0.166258	0.88726	0.340903	0.82294	0
11694	ALX3_MOUSE	M200002873	-0.0591304	0.82732	-0.00663035	0.98326	-0.233745	0.46454	-0.193085	0.63324	1
11695	ALX4_MOUSE	M200002308	0.136537	0.54006	0.0358728	0.87596	0.0698484	0.71484	0.151388	0.44844	0
11698	AMBN_MOUSE	M200002711		ND	-0.111041	0.94862		ND	-1.04253	0.926436	0
11699	Ambp	M200000834	-0.334163	0.59644	0.246157	0.45226	-0.840393	0.25042	-0.128759	0.80278	0
11702	-	M300019979	0.269031	0.58414	0.132819	0.56634	0.661043	0.136962	0.167174	0.69452	0
11703	-	M300018238	0.240713	0.2112	0.350752	0.133556	0.801626	0.00028902	0.494649	0.0147382	0
11704	Amelx	M200011745	-0.368752	0.42262	-0.134761	0.6748	0.133418	0.86504	-0.126203	0.82256	0
11704	Amelx	M300007682	-0.947225	0.67246	-0.0527261	0.97744	-0.430287	0.90442	0.21441	0.90166	0
11705	MIS_MOUSE	M200014931	0.070853	0.83696	-0.112644	0.749	0.239774	0.5218	0.124485	0.75654	0
11717	Ampd3	M300000713	-0.274671	0.7362	0.738884	0.123368	0.584418	0.32308	0.125716	0.90266	0
11717	Ampd3	M300000712	0.290484	0.44922	0.0498621	0.90792	-0.32483	0.38238	0.0132923	0.97478	0
11720	Mat1a	M200003261	0.185061	0.79662	-0.0449303	0.88914	-0.0915617	0.86914	0.0560321	0.91536	0
11722	Amy1	M300005885	-1.68047	0.2102	0.293293	0.61654	0.133946	0.89682	-0.0194422	0.98346
11723	Amy2	M300008880	-0.109338	0.77616	0.0228154	0.93598	-0.100802	0.7302	-0.185936	0.5713	0
11723	Amy2	M300008887	-0.193839	0.62752	0.115073	0.71538	0.0367222	0.93032	0.172919	0.7722	0
11723	Amy2	M300008879	-0.175696	0.50722	0.013391	0.96972	-0.167292	0.61294	-0.017353	0.95226	0
11731	Ang2	M300018721	0.167878	0.63384	0.175601	0.4496	0.231991	0.40178	0.288953	0.2689	0
11732	Ank	M200009407	0.0531703	0.88776	0.089026	0.81948	-0.000724138	0.99884	0.251273	0.54262	0
11733	Ank1	M300007770	-1.29073	0.64215	-0.0455511	0.90382	0.287423	0.65274	0.75661	0.642799	ND
11733	Ank1	M300007768	-0.316351	0.57254	-0.0952997	0.81438	-0.112322	0.82342	-0.0257036	0.96946	ND
11735	-	M300011131	0.0925272	0.85414	0.0321429	0.9205	0.156786	0.64882	0.135424	0.72884	0
11735	-	M300021898	-0.10954	0.80456	-0.118841	0.74954	-0.208041	0.64006	-0.205212	0.73674	0
11735	-	M300011130	0.145432	0.7758	-0.083618	0.83216	0.0589899	0.87214	-0.00216819	0.99608	0
11735	Ank3	M200001381	-0.417287	0.154808	-0.491742	0.052848	-0.73874	0.01768	-0.293559	0.36784	0
11735	Ank3	M300011114	-0.177048	0.70516	-0.339355	0.4492	-0.734239	0.12185	-0.991869	0.054762	0
11735	Ank3	M300011116	0.354924	0.60208	0.41428	0.48906	-0.20875	0.66886	-0.0951296	0.83338	0
11735	Ank3	M300011113		ND	0.292697	0.90884		ND	-0.764857	0.959748	0
11736	Ankfy1	M300002390	0.204513	0.54482	0.139377	0.49782	0.177141	0.40974	0.228134	0.27942	0
11736	Ankfy1	M300002391		ND	0.268738	0.91826	1.93743	0.85154		ND	0
11737	Anp32a	M300008150	-0.152134	0.66632	-0.728536	0.162572	-0.271601	0.53572	-0.840296	0.109712	0
11739	Slc25a4	M200003422	0.353355	0.12921	0.382859	0.152024	0.197047	0.41408	0.483625	0.0163734	0
11740	Slc25a5	M300001508	-0.218237	0.36504	-0.185391	0.48236	-0.0922605	0.81306	-0.0555357	0.82758	0
11744	Anxa11	M200000584	-0.0799699	0.7349	-0.131155	0.63782	-0.12964	0.55356	-0.0200012	0.92994	0
11745	ANX3_MOUSE	M200002500	0.114733	0.5871	0.261284	0.251	0.501587	0.027304	1.04395	2.05e-05	0
11746	-	M300006956	-0.107411	0.79892	-0.119049	0.71336	0.00799814	0.97984	0.0818095	0.84958	0
11746	Anxa4	M300006955	0.658791	0.335	-0.0180583	0.97296	0.34564	0.5805	0.0679825	0.9247	0
11747	Anxa5	M200000653	0.0987287	0.68846	-0.0579007	0.80602	-0.0939998	0.69282	0.375901	0.067182	0
11749	Anxa6	M300001658	0.181773	0.83568	-0.0504092	0.9273	0.178507	0.80076	0.0635051	0.957	0
11750	Anxa7	M200003936	0.121581	0.85364	0.0262197	0.96458	-0.0119417	0.98368	0.0777906	0.90458	0
11752	Anxa8	M200001262	-0.111617	0.96284	2.17274	1e-06	1.87049	0.0029558	1.88472	0.0065752	0
11754	Aoc3	M200002985	0.0657857	0.98062	0.134157	0.87732	-0.848559	0.44026	-0.425132	0.88698	0
11757	Prdx3	M200006674	-0.0961743	0.62998	-0.228742	0.26734	-0.0233863	0.9065	-0.337608	0.150868	0
11758	Prdx6	M200002393	-0.344734	0.158126	0.0301682	0.90364	-0.0900781	0.76154	0.165484	0.51466	0
11761	Aox1	M200005350	-5.20039	0.330753	-0.37079	0.80432	-0.332833	0.91696	0.569185	0.953361	0
11764	Ap1b1	M200006605	0.240858	0.37946	0.137418	0.46886	0.00420328	0.98292	0.161405	0.54938	1
11765	Ap1g1	M200007915	0.380293	0.129982	0.1536	0.52192	0.583735	0.158062	0.382155	0.2491	0
11766	-	M300012803	0.00604988	0.98338	0.0651657	0.81998	-0.224424	0.51962	-0.0612573	0.87516	0
11767	Ap1m1	M300000368	0.242243	0.42584	-0.0807501	0.75296	0.101586	0.6969	-0.0630473	0.82206	0
11767	Ap1m1	M200000848	0.459519	0.160288	0.052426	0.85486	-0.0274048	0.94866	-0.0663499	0.83498	0
11768	Ap1m2	M200004331	-0.206988	0.44396	1.08865	0.0035754	0.864757	0.00135708	1.36167	4.18e-08	0
11769	Ap1s1	M300000611	-0.0195269	0.93792	-0.00762528	0.98314	-0.00859663	0.97362	-0.00780463	0.97468	0
11770	Fabp4	M300005685	-0.917294	0.4058	-0.271986	0.8913	0.100635	0.98086	0.971692	0.49156	0
11770	Fabp4	M300005687	-1.44932	0.905578	-0.853	0.701366		ND		ND	0
11771	Ap2a1	M200002446	0.0823161	0.79668	-0.14453	0.65306	-0.444713	0.119266	-0.0549034	0.83182	0
11772	Ap2a2	M200003324	-0.235675	0.38418	0.028304	0.90908	-0.004552	0.98202	0.179335	0.52368	0
11773	Ap2m1	M300016373	0.336219	0.24174	0.299326	0.192858	0.294235	0.20088	0.44651	0.149162	ND
11773	Ap2m1	M200003711	0.193154	0.4704	-0.0378029	0.93694	0.265106	0.47566	0.459277	0.179594	ND
11774	Ap3b2	M200004078	0.0082482	0.97512	0.0860025	0.6555	-0.0779298	0.683	0.136944	0.5518	0
11775	Ap3b2	M200014030	0.0380412	0.89128	0.0667024	0.8602	0.252707	0.51514	0.315399	0.4351	ND
11775	Ap3b2	M300018950	0.561847	0.53542	0.181868	0.64182	0.158158	0.76992	1.1105	0.132388	ND
11776	Ap3d	M200006017	0.268519	0.288	0.185773	0.49696	0.0551899	0.80322	0.342397	0.077794	0
11777	Ap3s1	M300004160	0.0449985	0.82298	-0.375581	0.173958	-0.125523	0.5397	-0.025065	0.9037	1
11778	Ap3s2	M300007289	0.358268	0.47842	0.136262	0.60912	0.0990529	0.81712	0.459881	0.167096	0
11781	Ap4m1	M200008790	-0.0158169	0.95506	-0.125421	0.55372	-0.135965	0.60588	0.09672	0.78376	0
11782	-	M200008834	0.172407	0.51964	0.163687	0.61208	0.18822	0.50188	0.568613	0.042634	0
11783	Apaf1	M200003947	-0.28669	0.33246	0.288979	0.23422	0.0329172	0.89482	0.306268	0.183824	0
11784	Apba2	M300007281	1.2125	0.57392	0.567283	0.15678	0.471634	0.59476	-0.0191449	0.99104	0
11785	-	M300008091	-0.357069	0.25358	0.0752746	0.84378	0.123272	0.75836	0.376155	0.29288	0
11785	Apbb1	M300010702	0.0994911	0.74744	-0.180655	0.45632	-0.113354	0.6565	0.274073	0.26712	0
11787	Apbb2	M200002183	0.06798	0.80796	-0.0210576	0.92078	-0.266958	0.44086	-0.0446374	0.83512	0
11789	Apc	M200002605	0.161647	0.58084	0.143939	0.54038	0.0545892	0.82626	-0.126228	0.65874	ND
11790	Apeg1	M200000801	0.359875	0.76994	0.339615	0.49942	-0.113757	0.94208	0.463491	0.67512	0
11790	Apeg1	M300004988	-0.00656907	0.9923	-0.308782	0.50964	-0.50741	0.27902	-0.172029	0.79306	0
11792	Apex1	M300010175	0.0275936	0.9247	0.0363957	0.91782	0.0383758	0.90224	0.141445	0.5932	0
11793	Apg5l	M200004338	-0.0565958	0.80072	-0.147067	0.59314	0.049572	0.81974	0.0588742	0.84956	0
11796	Birc3	M200000771	0.0822385	0.87178	-0.0186565	0.95754	0.179218	0.71398	0.175111	0.72056	0
11797	Birc2	M300017168	-0.254988	0.36748	-0.363536	0.39296	-0.292997	0.50056	-0.282711	0.51572
11798	Birc4	M300004813	-0.501563	0.43906	0.0864777	0.84916	0.142621	0.73258	0.51152	0.39438	ND
11799	Birc5	M200002722	0.251794	0.39156	0.300415	0.1859	0.190205	0.68788	0.119856	0.7021	ND
11800	Api5	M200000247	0.102875	0.63774	-0.271298	0.167584	0.218571	0.41656	0.0862377	0.72542	0
11801	Cd5l	M200002409	-0.12265	0.53452	-0.180757	0.48598	0.0280897	0.9214	-0.105704	0.60074	0
11803	-	M200000895	0.441835	0.04928	-0.710405	0.024948	-0.38222	0.099732	-0.942677	0.0007	0
11804	Aplp2	M300008017	-0.135684	0.65592	-0.287532	0.25608	-0.0817435	0.79302	-0.229802	0.3008	0
11806	Apoa1	M200005338		ND	-0.106603	0.95106	-0.121339	0.99252	-0.214972	0.985102	ND
11807	Apoa2	M300000708	-0.600337	0.49212	0.419563	0.2837	1.3297	0.26266	0.315015	0.60006	0
11808	Apoa4	M200001797	0.597191	0.82932	0.0664533	0.89336	-0.352328	0.8088	0.0445587	0.997903	0
11810	Apobec1	M200001289	0.155438	0.65996	0.147016	0.47834	-0.13528	0.52288	-0.232647	0.33234	0
11811	Apobec2	M200005715	0.516534	0.37314	0.492047	0.073538	1.29168	3.12e-05	1.74566	1.73e-07	0
11812	Apoc1	M200012091	0.29056	0.15438	0.249868	0.23284	0.14005	0.64558	0.308625	0.194734	ND
11813	Apoc2	M300000358	0.203516	0.86656	0.332845	0.61654	-0.194242	0.87246	-0.473757	0.71982	ND
11814	Apoc3	M200011876	-0.0128019	0.9737	-0.00980187	0.97728	-0.21739	0.60128	0.0320982	0.93116	0
11815	Apod	M200000796	0.0872011	0.77392	-0.10466	0.78088	-0.0640152	0.87876	-0.278191	0.4356	0
11816	Apoe	M200009241	0.190482	0.72308	0.28473	0.58918	-0.355669	0.57116	-0.162093	0.75758	ND
11818	Apoh	M200000860	-0.124892	0.976436	0.437128	0.4865	-1.05139	0.81778	-1.80012	0.883573	0
11819	Nr2f1	M300007293	-0.0398432	0.88872	-0.0603084	0.91344	-0.0340285	0.9502	0.185298	0.70118	1
11820	App	M200003382	0.129185	0.73722	-0.072379	0.87514	-0.30537	0.58534	-0.0577428	0.8926	1
11821	Aprt	M300000830	0.190207	0.35456	0.31683	0.28362	0.225926	0.51286	0.260453	0.33624	0
11826	Aqp1	M200003650	-0.112149	0.73786	-0.0759157	0.75492	0.221042	0.59836	0.601725	0.140522	0
11827	Aqp2	M200003832	0.0510457	0.8024	0.111354	0.62396	-0.0168694	0.95456	0.0145653	0.94488	0
11828	Aqp3	M300006088	-0.353295	0.17876	0.443531	0.021676	-0.4286	0.05787	0.259266	0.179052	1
11829	Aqp4	M300004111	-0.21139	0.65744	-0.109209	0.7312	-0.189629	0.78648	-0.00769078	0.98998	0
11829	Aqp4	M300004109		ND	-0.112324	0.993617	-1.74863	0.909		ND	0
11830	Aqp5	M200014288	-0.077578	0.80594	-0.0988188	0.74142	-0.645446	0.05007	-0.237455	0.56002	ND
11831	Aqp6	M300014225	0.141605	0.63436	-0.0889053	0.7344	-0.251062	0.49754	0.0213551	0.95648	0
11832	Aqp7	M200002738	-0.231898	0.51394	0.108565	0.82878	-1.04218	0.06239	-0.187729	0.66656	ND
11833	Aqp8	M200002841	-0.197367	0.955285	0.152782	0.916701	0.302154	0.89738	-1.16747	0.865595	0
11834	Aqr	M300012634	-0.0538417	0.83214	0.183349	0.6204	0.496646	0.21724	0.505691	0.158426	0
11834	Aqr	M300012633	0.0170878	0.94904	0.31853	0.37296	0.775451	0.10065	0.458783	0.161498	0
11835	Ar	M300017425	-0.143913	0.69008	-0.364764	0.5576	0.188994	0.66188	-0.0346228	0.93706	1
11836	Araf	M300000152	0.143086	0.59692	0.207245	0.48838	-0.0773983	0.80482	0.112885	0.6023	0
11838	Arc	M200005121	0.532978	0.058862	0.157478	0.52682	0.108473	0.68562	-0.37939	0.172254	0
11839	Areg	M200002659	-0.254146	0.60614	0.00627699	0.98154	-0.0580894	0.86438	0.138537	0.76922	0
11840	Arf1	M300002193	0.271808	0.38604	0.236876	0.32036	0.237846	0.48832	0.272031	0.19553	ND
11841	-	M200002125	0.232957	0.3714	0.127863	0.71378	0.138932	0.77548	0.49232	0.25878	0
11841	Arf2	M300002335	0.411175	0.191106	0.336365	0.20452	0.67488	0.050646	0.653633	0.09662	0
11841	Arf2	M300002336	0.284643	0.84404	0.322914	0.63654	0.677464	0.45484	1.40914	0.39008	0
11842	Arf3	M200006951	0.286631	0.31094	0.0291875	0.9356	0.225205	0.5323	0.359771	0.27842	0
11843	Arf4	M200000609	0.0189671	0.93566	0.0750038	0.70706	0.0438289	0.8505	0.0425678	0.87544	0
11845	Arf6	M200012686	0.0928383	0.71602	-0.0353845	0.89352	0.32175	0.161456	0.0639578	0.85258	0
11846	Arg1	M200009731		ND	1.12445	0.896249	0.100759	0.98006	0.204225	0.978946	0
11847	Arg2	M200001366	-4.19502	0.297707	1.34836	0.0018668	2.64581	0.00152834	2.98512	0.000136572	1
11848	Rhoa	M300000921	-0.248259	0.28832	-0.137913	0.54174	0.0835928	0.72802	0.149785	0.44854	0
11853	Rhoc	M200000097	0.208451	0.44164	-0.19321	0.31592	-0.229699	0.49984	-0.218123	0.47394	0
11854	Rhod	M300013384	-0.0692194	0.79996	0.328943	0.2115	0.0579194	0.87414	0.458741	0.143356	0
11855	Arhgap5	M300009719	-0.0555721	0.8159	-0.0659625	0.74486	0.0490597	0.83946	-0.0958148	0.66658	0
11856	Arhgap6	M300007683	0.0951452	0.64842	-0.0970732	0.72346	-0.175287	0.43844	-0.150495	0.58282	0
11857	Arhgdib	M200000851	1.30653	0.005571	0.538478	0.28506	1.3194	0.028018	1.08532	0.0084248	0
11858	Rohn	M300000179	0.163341	0.62144	-0.394138	0.068336	0.0288076	0.9093	-0.301832	0.4157	0
11859	PMXA_MOUSE	M200002102	0.104693	0.8779	-0.143171	0.73398	0.152797	0.80544	0.196575	0.61058	0
11861	Arl4	M200003116	-0.109953	0.66318	0.0720705	0.75124	0.640925	0.023252	0.244163	0.38428	0
11861	Arl4	M300018289	-0.246002	0.64892	-0.246872	0.50744	0.310554	0.58162	0.0611402	0.87506	0
11863	Arnt	M300001418	-0.202488	0.50384	-0.18952	0.59398	0.280402	0.4078	-0.0546865	0.85168	0
11864	Arnt2	M200001971	-0.0718085	0.82912	0.0523262	0.90178	-0.782495	0.091912	-0.087043	0.78334	0
11865	Arntl	M200003070	0.465948	0.188192	0.303124	0.24858	0.477308	0.35592	0.254757	0.58356	0
11867	Arpc1b	M300006778	-0.234397	0.41138	-0.300456	0.26082	-0.634959	0.06848	-0.315178	0.341	0
11870	-	M300008351	-0.0775563	0.89496	0.36575	0.68782	-0.00473812	0.99656	0.367146	0.75172	0
11870	-	M300008350	0.0457921	0.82862	0.0458205	0.86154	0.220961	0.30296	0.0594667	0.79008	0
11870	Art1	M200007057	-0.089053	0.79454	-0.245243	0.36286	0.00347282	0.99138	0.0909665	0.7561	0
11872	Art2b	M200016315	-0.307334	0.57672	-0.14727	0.68684	-0.0151645	0.97478	-0.0246871	0.94294	0
11875	Art5	M300007522	-0.239653	0.46984	0.28454	0.486	-0.738588	0.11733	-0.627286	0.25056	0
11875	Art5	M300007523	0.511432	0.7039	-0.42887	0.5555	-1.37547	0.2781	-0.266065	0.954534	0
11876	NM_009711	M200014845	-0.219975	0.59894	-0.0110819	0.96726	0.0446923	0.85256	-0.3773	0.2036	0
11877	Arvcf	M300000057	-0.286114	0.67046	-0.398052	0.69542	-0.907998	0.45686	-1.16662	0.21786	0
11877	Arvcf	M200006278	-0.235234	0.657	-0.0680095	0.8434	-0.316428	0.40214	-0.279706	0.57318	0
11878	Arx	M200014722	0.102195	0.70836	0.120287	0.63432	-0.0119247	0.95592	0.0739874	0.72584	1
11883	Arsa	M200000219	0.113015	0.67796	-0.564935	0.101906	-0.540325	0.138004	-0.240278	0.4697	0
11886	Asah1	M300007813	-0.0190828	0.93082	-0.161338	0.40136	-0.317661	0.165506	-0.277017	0.31622	0
11889	Asgr1	M200002384	-0.847242	0.76344	0.0234949	0.98176	-0.676551	0.876321	-0.0684094	0.9679	0
11890	Asgr2	M200000529	0.193265	0.8964	-0.100884	0.85236	-0.799219	0.3663	0.295628	0.83838	0
11891	Rab27a	M300008114	-0.114437	0.80536	-0.0931391	0.8117	-0.129211	0.7795	-0.551729	0.38854	0
11898	Ass1	M300005336	-0.318962	0.146244	0.250558	0.38298	-0.0872801	0.708	0.427638	0.117064	0
11899	Astn1	M300005188	-1.29594	0.891862		ND	3.88728	0.722743		ND	0
11899	Astn1	M300017014	-0.0540152	0.8487	-0.21956	0.56818	0.270885	0.50004	-0.0606941	0.87248	0
11905	Serpinc1	M200006790		ND	0.0217942	0.99508	-1.20372	0.891184	-1.19102	0.888796	0
11906	Atbf1	M300014013	-0.0500938	0.94236	0.0885282	0.90506	0.674911	0.56216	0.085409	0.92352	0
11906	Atbf1	M200001664	0.312029	0.124582	0.294878	0.233	0.389643	0.152548	0.451727	0.080444	0
11907	Ate1	M200013417	0.0919297	0.7861	0.452957	0.162382	0.770479	0.00094452	0.684605	0.029998	0
11907	Ate1	M300007458	0.0281554	0.94426	-0.0402037	0.9339	-0.199041	0.57734	-0.323933	0.3902	0
11907	Ate1	M300007457	0.475461	0.25318	-0.053842	0.8857	0.226894	0.5679	-0.229123	0.68528	0
11908	-	M200000238	0.266263	0.197138	-0.0713513	0.73388	-0.0274441	0.89072	0.0754833	0.7016	0
11909	Atf2	M300005477	-0.274757	0.25512	0.221061	0.3814	0.634333	0.0052868	0.572363	0.033596	0
11910	Atf3	M200001028	-1.25043	0.0139762	0.051945	0.88464	0.958604	0.058922	1.20605	0.0095788	1
11911	Atf4	M300013675	0.553474	0.0105158	-0.276974	0.38232	0.0218656	0.94718	-0.407933	0.21932	0
11911	Atf4	M200000224	0.560649	0.112226	-0.1704	0.5662	0.0480775	0.89254	-0.406399	0.191438	0
11920	Atm	M200002140	-0.219136	0.53276	0.112642	0.76316	-0.0353288	0.92748	-0.121057	0.78478	0
11921	Atoh1	M300018158	-0.25759	0.68104	-0.137693	0.52844	0.143494	0.72152	-0.130173	0.63178	1
11921	Atoh1	M300017158	0.172011	0.51216	0.237133	0.54724	-0.285569	0.4602	-0.0113519	0.97664	1
11922	Neurod6	M200002153	-0.298053	0.50572	-0.194327	0.70338	0.141818	0.74718	0.245029	0.66482	0
11923	Neurod4	M200002964	1.1014	0.79394	0.542897	0.740118	0.794557	0.72938	0.164079	0.92442	0
11924	Neurog2	M200013835	0.0785845	0.960818	0.152568	0.76188	0.598365	0.41046	-0.221697	0.69068	1
11925	Neurog3	M200014985	0.261278	0.26438	0.0314859	0.88616	0.177054	0.5861	0.167789	0.53698	1
11927	Atox1	M300001695	-0.0497088	0.8244	0.282955	0.24064	0.105197	0.67784	0.082115	0.66462	0
11928	Atp1a1	M200013073	0.128439	0.56972	-0.00587794	0.98152	0.295767	0.41598	-0.00906722	0.96802	0
11931	Atp1b1	M200001805	0.00597711	0.98516	-0.552038	0.178482	-0.49113	0.21932	-0.420983	0.30878	0
11932	Atp1b2	M200002661	0.117806	0.79348	-0.525806	0.165362	-1.15021	0.00123856	-0.6567	0.072734	0
11933	Atp1b3	M200000157	-0.314854	0.188144	0.0825327	0.8068	0.0505819	0.89328	0.169677	0.61526	0
11936	-	M300008065	0.32359	0.39354	0.00706819	0.98734	-0.249287	0.63912	-0.0969623	0.82882	0
11936	Fxyd2	M200004498	0.128119	0.75614	0.063635	0.8123	-0.0341464	0.93318	0.0562118	0.88896	0
11937	Atp2a1	M200007718	-0.451862	0.39138	0.021072	0.93586	0.130821	0.76978	-0.0690841	0.89184	0
11938	Atp2a2	M300006691	-0.290422	0.30798	-0.275208	0.24316	-0.271906	0.23848	-0.24981	0.44262	0
11941	Atp2b2	M200003900	-1.05542	0.763641	-0.446587	0.68656	-0.584022	0.90878		ND	ND
11944	Atp4a	M200003137	-0.109691	0.84106	-0.453647	0.155974	-0.105315	0.8264	-0.892776	0.42494	0
11945	Atp4b	M200009720	1.09303	0.2	0.0489741	0.90538	-0.293685	0.57722	-0.308761	0.6594	0
11946	Atp5a1	M200001577	-0.00525191	0.98762	-0.0360033	0.90694	0.310658	0.30412	-0.217673	0.56248	0
11947	Atp5b	M300004618	-0.186139	0.62372	-0.160624	0.74154	-0.226968	0.6901	-0.274121	0.61204	0
11949	Atp5c1	M300004763	-0.0837123	0.78578	-0.0595135	0.85936	-0.0147578	0.96246	-0.112465	0.59448	0
11950	Atp5f1	M300000087	0.0100217	0.97766	-0.225924	0.44574	0.0753571	0.83732	0.120142	0.74762	0
11957	Atp5j	M200000122	-0.246393	0.45572	-0.29851	0.58124	-0.119669	0.83574	-0.121738	0.81162	0
11958	Atp5k	M300021518	-0.384492	0.4902	-0.324487	0.541	-0.185591	0.74056	0.0869488	0.84268	0
11966	Atp6v1b2	M200002981	0.408384	0.12745	-0.0985808	0.6535	0.162559	0.55438	0.0256574	0.93588	0
11972	Atp6v0d1	M200000393	-0.0643392	0.85184	-0.325696	0.47846	-0.434138	0.35302	-0.0454496	0.90948	0
11972	Atp6v0d1	M300016943	-0.138458	0.55644	0.0822345	0.76888	-0.042176	0.91592	-0.0420339	0.9238	0
11973	Atp6v1e1	M200006293	-0.0712261	0.77586	0.333174	0.25178	0.395733	0.133632	0.376389	0.123606	0
11974	Atp6v0e	M200004444	-0.0651193	0.86068	-0.144109	0.75078	-0.119108	0.81204	0.262421	0.55892	0
11975	Atp6v0a1	M200003971	0.0285266	0.93564	-0.0721862	0.85106	-0.188546	0.72704	-0.0176345	0.96648	0
11977	Atp7a	M200003358	-0.220369	0.31134	0.19304	0.5267	0.292078	0.42214	-0.220355	0.42622	0
11979	Atp7b	M200015914	-0.0759066	0.87156	-0.226122	0.54698	0.209495	0.72838	0.240012	0.71214	1
11980	Atp8a1	M200007314	0.443746	0.6543	-0.369733	0.45572	-0.243369	0.68442	-0.109712	0.8928	0
11981	Atp9a	M200002913	-0.169604	0.56114	0.235681	0.51612	0.0149428	0.9617	0.15608	0.49534	0
11982	Atp10a	M300004585	-0.00885716	0.99022	-0.058685	0.92456	0.542414	0.44334	0.735755	0.45306	ND
11982	Atp10a	M300004586	-0.144588	0.59864	-0.0252985	0.91468	0.0527964	0.85712	0.142621	0.52078	ND
11984	Atp6v0c	M200006871	0.166983	0.60854	0.0563418	0.80186	0.174817	0.54166	0.292339	0.2127	0
11984	Atp6v0c	M300016098	0.126711	0.76826	-0.322998	0.38322	-0.129936	0.7199	0.250274	0.38958	0
11987	Slc7a1	M200002224	0.146494	0.86932	-0.579699	0.7964	-0.452254	0.902765	-0.742335	0.921577	ND
11988	-	M200001882	-0.767192	0.4582	-0.0867429	0.76214	-0.0297579	0.94446	0.251165	0.6799	ND
11988	-	M300007817	0.0664687	0.85916	0.265343	0.48872	0.144064	0.73066	-0.0420693	0.9098	ND
11989	Slc7a3	M200002173	0.0907229	0.77562	-0.852104	0.0111018	-0.354028	0.35554	-1.36506	0.00093372	0
11990	Atrn	M300005576	0.115935	0.81526	0.193115	0.48758	-0.522972	0.37468	0.357913	0.58614	0
11990	Atrn	M300014100	-0.0324453	0.92002	0.0857448	0.84172	0.142088	0.74722	0.236354	0.51044	0
11991	Hnrpd	M300000088	0.0994521	0.66092	-0.515611	0.0125806	0.0589741	0.8148	-0.0967552	0.70052	0
11992	Auh	M300002775	-0.761463	0.0028472	-0.800885	0.00174094	-0.774812	0.0020176	-0.46719	0.179802	0
11992	Auh	M200001034	-0.20348	0.42038	-0.732206	0.067076	-0.84385	0.04828	-0.864317	0.0353	0
11993	Aup1	M300000099	0.0667269	0.83258	0.120975	0.77912	-0.0624178	0.91378	-0.0050432	0.9914	0
11997	Akr1b7	M300006850	0.31282	0.968643	0.522237	0.63688	-0.227019	0.961843	-0.515804	0.959053	0
11998	NEU2_MOUSE	M200002300	-0.0293419	0.91294	0.0792417	0.75808	0.215445	0.41628	0.109545	0.71038	0
12000	V2R_MOUSE	M300007698	-0.0351719	0.93702	0.144399	0.57966	-0.0150309	0.96068	-0.0273487	0.95548	0
12005	AXN1_MOUSE	M300003960	-0.0299026	0.91998	-0.167277	0.63622	-0.258878	0.45804	0.0455631	0.84576	0
12006	AXN2_MOUSE	M300000022	0.176049	0.90396	0.541631	0.48306	0.361749	0.63138	1.0999	0.42486	0
12006	AXN2_MOUSE	M300000019	-0.109635	0.80514	0.210099	0.68646	0.474715	0.39532	0.385366	0.53846	0
12006	AXN2_MOUSE	M300000021	-0.023745	0.97956	0.0843857	0.92538	0.335314	0.71896	0.219789	0.90142	0
12007	Azgp1	M200006812	0.661064	0.75868	-0.522197	0.63594	-0.310223	0.79392	-0.334719	0.87488	0
12009	-	M200000971	-0.0402977	0.98696	1.66616	0.6729	1.00642	0.835476	-1.22494	0.807366	0
12010	B2m	M300008745	0.0851173	0.79138	0.279652	0.39172	0.551885	0.156876	0.665169	0.05656	ND
12012	Baat	M200001087	0.111361	0.88104	-0.0245262	0.94194	0.254958	0.7247	0.193135	0.82234	0
12013	Bach1	M200002201		ND	0.178672	0.9542	-0.518443	0.965018		ND	0
12014	Bach2	M300012583	-0.129806	0.94836	0.263381	0.84112	0.085338	0.97282	1.681	0.821845	1
12015	Bad	M200001718	0.0889647	0.7955	0.166802	0.66396	-0.0196288	0.9658	0.189979	0.66558	0
12017	Bag1	M200000245	-0.00940984	0.96188	-0.193507	0.33454	-0.0425642	0.8489	-0.117515	0.57372	0
12018	Bak1	M300003980	0.416943	0.61764	-0.03575	0.92994	0.162922	0.86028	0.116829	0.90114	0
12020	-	M200000951	0.387765	0.29162	0.282452	0.49658	0.246744	0.4414	0.261442	0.33158	1
12021	Bard1	M200002998	-0.519272	0.961792	-2.30851	0.739989		ND		ND	0
12022	Barx1	M200013941	-0.0171709	0.93144	0.130085	0.60126	0.110107	0.69132	0.0983611	0.68506	1
12023	Barx2	M200001368	-0.00461999	0.9892	-0.0117623	0.96476	0.0267265	0.92124	-0.112384	0.65724	1
12028	Bax	M300000487	-0.112714	0.62388	0.0634262	0.83744	0.136158	0.6504	0.22183	0.48754	0
12028	Bax	M200003784	-0.0237796	0.96234	0.150052	0.80754	-0.0471867	0.94712	0.178259	0.78198	0
12029	Bcl6b	M200003195	0.00532283	0.99446	0.163334	0.74396	0.884366	0.19931	0.601202	0.57556	0
12032	-	M200001831	-0.0988188	0.81758	0.0601549	0.85708	-0.207263	0.60818	-0.104809	0.79412	1
12033	Bcap29	M300002304	-0.427465	0.0615	-0.116433	0.64698	-0.179034	0.38572	-0.306543	0.22258	0
12034	Bcap37	M200007851	0.398318	0.26872	0.302903	0.3655	-0.0313676	0.9571	-0.115616	0.80826	0
12035	Bcat1	M200001835	-0.302761	0.153608	-0.43645	0.121864	-0.595083	0.083158	-0.441842	0.123444	ND
12036	Bcat2	M200004828	-0.0523247	0.83756	0.150063	0.6412	-0.374552	0.23186	-0.379128	0.05124	0
12038	CHLE_MOUSE	M200002675	-0.591524	0.894076	0.157331	0.951		ND	0.676286	0.921237	ND
12039	-	M300012840	-0.432984	0.034804	0.0308907	0.91572	0.0438115	0.90366	-0.143202	0.65724	0
12040	NM_199195	M200003136	0.157117	0.617	-0.29753	0.38894	-0.219163	0.61354	-0.483937	0.199844	0
12041	Bckdk	M200002752	-0.0881724	0.7372	-0.236223	0.30618	-0.174924	0.47994	-0.279819	0.29048	0
12042	Bcl10	M200006165	0.173894	0.50506	0.162564	0.56224	0.234354	0.41922	0.346195	0.166658	0
12043	Bcl2	M200009700	0.411206	0.41324	-0.0509388	0.88838	-0.40773	0.3652	0.262213	0.76686	0
12048	Bcl2l1	M300000912	0.315278	0.195848	0.0903258	0.64828	-0.454884	0.3478	0.0897783	0.78636	0
12049	Bcl2l10	M200005228	-1.4078	0.756538	1.16727	0.50602	1.72137	0.74436	-0.242705	0.987605	0
12050	Bcl2l2	M300003133	-0.513133	0.5373	0.120773	0.84394	0.586565	0.60556	-0.35518	0.74346	0
12050	Bcl2l2	M200002463	0.0688719	0.7699	0.188459	0.46912	-0.00593343	0.98344	0.0857149	0.807	0
12053	Bcl6	M200003401	0.795257	0.65262	0.206755	0.76778	0.020835	0.99054	0.432111	0.79284	0
12054	Bcl7b	M200000011	0.19656	0.5182	-0.0739024	0.75804	0.133275	0.6939	0.177895	0.39698	0
12055	Bcl7c	M200001100	0.0977803	0.6568	-0.31572	0.176464	-0.242717	0.42728	-0.297305	0.16232	0
12057	Opn1sw	M200014878	0.0129699	0.96244	-0.0159511	0.95886	0.147502	0.70762	-0.0156504	0.96762	0
12061	Bdkrb1	M200014921	-0.596811	0.47674	0.0988836	0.80544	0.0179495	0.97712	0.530444	0.603	0
12062	Bdkrb2	M200001777	-0.0590121	0.87256	-0.028872	0.92068	-0.103694	0.7438	-0.118072	0.67532	0
12064	Bdnf	M300019278	-0.18079	0.980173	-0.530024	0.79642		ND		ND	1
12068	Bet1	M300008426	0.753958	0.026198	0.0672108	0.84242	0.663961	0.105344	0.434057	0.2991	0
12069	Bex2	M300013859	0.052681	0.89702	-0.113238	0.78852	-0.0686108	0.88588	0.155663	0.6207	0
12070	Ngfrap1	M200016095	-0.166563	0.52572	-0.386997	0.118188	-0.313195	0.31234	0.235289	0.4345	0
12075	Bfsp1	M200008993	0.0670842	0.98508	0.223433	0.86918	0.273672	0.89412	0.162112	0.97424	0
12075	Bfsp1	M300005632	-0.0723377	0.76794	0.0683511	0.73184	0.0531573	0.83338	-0.00270513	0.9891	0
12091	Glb1	M300013627	0.00490365	0.98092	-0.0542863	0.79342	-0.295998	0.172958	-0.352403	0.192742	0
12096	-	M300005922	-0.379206	0.8528	0.11323	0.86208	-0.942307	0.749574	-0.0556494	0.98216	0
12097	Bglap-rs1	M300014990	-0.17072	0.58892	-0.164083	0.52602	0.0772482	0.84808	-0.0563307	0.87756	0
12111	Bgn	M200000992	-0.118481	0.92608	0.145228	0.771	0.188818	0.69278	0.389071	0.3013	0
12116	-	M300019205	-1.36685	0.40058	0.830263	0.008556	0.721019	0.29426	1.68085	0.0028046	0
12116	Bhmt	M300014520	-0.696876	0.44356	0.402815	0.24504	0.569572	0.189876	1.08287	0.039286	0
12121	Bicd1	M200009071	-0.1238	0.7277	0.258145	0.759737	0.242566	0.51158	0.0113813	0.98134
12122	Bid	M200007560	0.144573	0.51128	-0.0563662	0.80462	-0.238339	0.37206	-0.246264	0.40684	0
12123	-	M200002168	1.1868	0.39908	-0.158195	0.79104	-0.331589	0.80288	0.587769	0.81728	0
12124	Biklk	M200003555	-0.101269	0.8297	-0.129442	0.75458	0.126799	0.78562	0.362249	0.5105	0
12125	Bcl2l11	M200014917	-0.327305	0.22184	0.156635	0.7397	0.396974	0.2959	0.443021	0.3138	1
12125	Bcl2l11	M300005613	-0.103522	0.72932	0.125906	0.67714	0.232078	0.5469	0.322586	0.40616	1
12140	-	M200001415		ND		ND		ND		ND	0
12142	Prdm1	M300011372	0.233978	0.47512	0.197568	0.47312	0.416659	0.077948	0.0693071	0.8509	1
12143	Blk	M200001527	0.904634	0.67524	0.741802	0.54072	-0.385214	0.9013	-0.509378	0.955549	0
12144	Blm	M200003197	-0.262474	0.2456	-0.254308	0.39616	-0.309317	0.38044	-0.380485	0.14889	0
12145	Blr1	M300018703	-0.189107	0.64272	-0.106408	0.76202	-0.25444	0.6466	-0.163388	0.7883	0
12151	-	M300019379	0.817586	0.35592	0.635289	0.2248	0.799127	0.074092	1.12772	0.14831	1
12151	Bmi1	M300005261	0.65251	0.054646	0.530407	0.0158274	0.795272	0.031948	0.917849	0.002372	1
12151	Bmi1	M300005260	1.15868	0.851328	2.2523	0.22862	1.50401	0.21358	1.68732	0.815862	1
12153	Bmp1	M300003090	0.346009	0.81524	0.304701	0.61552	1.55512	0.3208	1.73172	0.42578	0
12154	Bmp10	M200014950	0.142812	0.59608	0.0366669	0.8662	-0.0664763	0.83754	-0.107064	0.67908	0
12155	Bmp15	M200013901	-0.375182	0.69958	-0.584496	0.60056	0.810075	0.7807	0.307219	0.89616	0
12156	Bmp2	M200002555	0.23175	0.3566	-0.0904602	0.69876	-0.00469207	0.98756	-0.127253	0.65852	ND
12159	Bmp4	M200002432	0.964681	0.02208	0.209194	0.60608	0.128566	0.74756	-0.443992	0.21322	1
12159	Bmp4	M300002971	0.920276	0.0047996	0.134701	0.632	0.214933	0.52102	-0.372896	0.28444	1
12160	Bmp5	M200014876	-0.00924723	0.97054	0.122273	0.58832	-0.0658811	0.82888	-0.00142657	0.9949	ND
12161	Bmp6	M300011882	0.098243	0.7117	-0.0144454	0.9553	-0.00267072	0.99232	0.116391	0.67678	1
12161	Bmp6	M200013298	-0.0199551	0.96356	0.171813	0.76722	-0.372699	0.40194	-0.106666	0.74484	1
12162	Bmp7	M200000210	0.741015	0.759054	1.3269	0.0119554	1.5002	0.033074	1.6089	0.04686	1
12163	Bmp8a	M200002113	0.447551	0.108006	0.0345863	0.91716	0.146495	0.65446	-0.0511745	0.8849	0
12165	-	M300020018	-0.135029	0.58934	0.184538	0.608	-0.207931	0.6137	-0.113084	0.7052	0
12166	Bmpr1a	M200009327	-0.0568201	0.81212	0.181143	0.5793	0.455343	0.179284	0.573368	0.047624	0
12166	Bmpr1a	M300002955	-0.155998	0.58344	0.225599	0.474	0.466773	0.21202	0.601325	0.068216	0
12167	Bmpr1b	M200008164	0.0464891	0.99232	-0.429345	0.822461		ND		ND	0
12168	-	M300012999	0.276389	0.22106	0.104329	0.63726	0.200168	0.4568	0.253526	0.35474	ND
12168	-	M200002485	-0.311927	0.91842	0.218143	0.81934	0.227331	0.88348	0.325627	0.84628	ND
12169	Bmx	M200000186	0.344669	0.58664	-0.0620421	0.84132	0.183315	0.67964	-0.0454761	0.93934	0
12173	Bnc1	M300004484	-0.295601	0.65524	0.13701	0.75856	0.052782	0.97226	-0.232022	0.8178	0
12175	Bnip2	M300001162	0.144846	0.68494	-0.0138018	0.96476	0.274106	0.43492	0.204687	0.44444	0
12175	Bnip2	M300001160	0.0455171	0.8871	-0.0322721	0.9153	-0.0109367	0.9792	0.226479	0.63022	0
12175	Bnip2	M300001161	0.381524	0.4861	0.00963227	0.98552	0.16173	0.8386	0.324318	0.63762	0
12176	Bnip3	M200000820	-0.94381	2.92e-05	-1.28002	1.32e-07	-0.420037	0.107982	-0.194478	0.56958	0
12177	Bnip3l	M200006673	-0.16612	0.42976	-0.422173	0.095462	-0.0890364	0.68174	-0.025572	0.91008	0
12181	Bop1	M200001669	0.273945	0.29702	0.0688163	0.73894	0.225175	0.56352	0.077377	0.70438	0
12182	Bst1	M300006479	-0.37984	0.66438	0.127742	0.89124	-0.256191	0.90972	-0.598652	0.71758	0
12183	Bpgm	M200004486	0.31851	0.38398	0.00837695	0.97456	0.0852187	0.81728	-0.0424282	0.91718	0
12189	Brca1	M200000723	-0.0898516	0.7812	-0.328598	0.20572	-0.0757074	0.83092	-0.277555	0.48856	0
12190	Brca2	M200000057	-0.182351	0.5792	-0.642318	0.0088622	-0.576291	0.187044	-0.289952	0.48176	ND
12192	Zfp36l1	M200003641	0.328688	0.170934	0.0107617	0.9792	-0.303386	0.4574	-0.309767	0.3661	0
12192	Zfp36l1	M300002569	0.000873471	0.99692	0.047806	0.82988	-0.00780197	0.97752	-0.0516487	0.85222	0
12193	Zfp36l2	M200016261	0.0892716	0.86298	-0.0868732	0.86034	-0.156835	0.79812	0.117879	0.83144	0
12209	Brs3	M200002958	-0.322542	0.61706	0.0110314	0.98368	-0.339804	0.73864	-0.379098	0.70154	0
12211	Birc6	M200003191	0.00849586	0.97742	0.0759253	0.87382	-0.0234592	0.964	0.486442	0.26652	0
12212	Chic1	M200013930	-0.361855	0.24098	0.187486	0.6742	0.401305	0.36866	0.370843	0.26616	0
12215	Bsg	M200000258	-0.215364	0.43984	-0.451432	0.152498	-0.257324	0.3571	-0.0523384	0.82642	0
12217	Bsn	M200003888	-0.0681215	0.75994	0.0356485	0.89122	0.0468225	0.87962	-0.0942353	0.7059	0
12223	Btc	M200000769	-0.0889426	0.8704	0.39266	0.35266	0.488916	0.3939	-0.159086	0.79342	0
12224	-	M300000643	0.235913	0.31748	-0.00154016	0.99546	-0.388851	0.24366	-0.631178	0.038744	0
12224	Klf5	M300000642	-0.050623	0.82328	-0.0701385	0.85844	-0.490929	0.4532	-0.765443	0.07759	0
12226	Btg1	M200003449	0.0361361	0.87564	0.536981	0.023618	0.429534	0.045894	0.509939	0.024648	0
12227	Btg2	M200000321	-0.189708	0.52046	0.831571	0.00020588	1.09058	0.000112434	1.16571	4.9e-07	0
12228	Btg3	M300003559	-0.536489	0.0089712	-0.197363	0.34104	-0.309217	0.144718	-0.327005	0.184842	0
12229	Btk	M300007635	-0.268266	0.57768	-0.166485	0.71186	0.179991	0.73644	-0.0748384	0.9023	0
12231	Btn1a1	M300000104	0.0796941	0.82332	-0.0579676	0.87362	0.386676	0.161758	0.0686483	0.8361	0
12234	Btrc	M200006145	-0.233671	0.46964	-0.268302	0.26376	-0.510182	0.0101132	-0.352384	0.189428	0
12235	Bub1	M200000832	-0.247409	0.22996	-0.153606	0.5545	-0.17892	0.43734	-0.230552	0.37864	0
12236	Bub1b	M300012511	0.164103	0.54392	0.348511	0.27716	0.00295677	0.99262	0.149688	0.52408	0
12237	-	M300001444	0.302134	0.26754	0.418971	0.20854	0.438381	0.124742	0.480414	0.147502	0
12257	Bzrp	M200000616	-0.37154	0.162994	-0.730674	0.022958	-0.911944	0.0019925	-0.806111	0.008531	0
12258	Serping1	M200008133	0.180082	0.48726	0.44979	0.192886	0.465737	0.09528	0.5709	0.073294	0
12259	C1qa	M200000131	0.241957	0.86878	0.0731704	0.89274	0.181931	0.96044	-0.582613	0.860277	0
12260	C1qb	M200000979	-0.322231	0.55664	0.130438	0.66016	-0.406051	0.44106	0.0593197	0.93098	0
12261	C1qbp	M200006803	0.141447	0.50112	0.153246	0.57998	-0.0360756	0.90248	0.142069	0.46104	0
12262	C1qg	M200001340	0.0326715	0.92198	0.00611371	0.98402	-0.00115573	0.99726	-0.139057	0.5678	0
12263	C2	M200000795	0.0979187	0.8066	-0.000952098	0.99742	0.282016	0.36814	-0.118314	0.8255	0
12265	C2ta	M300003320	0.225615	0.3721	0.203063	0.48628	0.300512	0.36834	0.105099	0.75736	ND
12265	C2ta	M300003321	0.690753	0.829056	0.480832	0.51528	0.646204	0.62426	-0.64846	0.81108	ND
12265	C2ta	M200000652	0.168668	0.59804	0.00783539	0.98802	-0.0659594	0.88694	-0.0568691	0.88524	ND
12266	C3	M200003738	-0.735666	0.85762	-0.624402	0.5457	-0.324222	0.9144	0.717231	0.958884	0
12267	C3ar1	M300012722	-0.854134	0.557941	0.199925	0.83276	0.615432	0.5385	0.283991	0.87272	0
12268	C4	M300001412	-0.133374	0.72284	0.189999	0.58258	0.282248	0.47668	0.082778	0.86322	0
12269	C4bp	M200003262	0.494667	0.8391	-0.0656329	0.88772	-0.810816	0.28538	-0.784189	0.51478	0
12273	C5r1	M300019897	0.0118603	0.96206	-0.175471	0.51224	0.0196534	0.96642	0.02242	0.94634
12274	C6	M200003842	-0.323469	0.71298	-0.00355964	0.9947	-0.170167	0.89356	0.390163	0.85246	0
12279	C9	M200006321	-0.09738	0.7194	-0.117946	0.59272	-0.00312556	0.98982	-0.0345084	0.92592	0
12282	NM_021395	M200008813	0.0440396	0.86562	-0.146029	0.54224	0.0121996	0.97204	0.117782	0.68236	0
12286	Cacna1a	M300009464	1.31645	0.53192	0.398069	0.7536	0.105073	0.978296	-0.914366	0.85466	0
12287	Cacna1b	M300000521	-0.682877	0.829341	0.373144	0.81972	0.711574	0.913302	0.927903	0.751987	0
12288	Cacna1c	M300000228	-0.47035	0.8449	-0.155343	0.84262	0.184841	0.93536	1.00819	0.77562	ND
12288	Cacna1c	M300021980	1.43918	0.910322	0.751228	0.84448	2.21795	0.829534	1.3302	0.871762	ND
12289	-	M300001481		ND	0.340273	0.980569		ND		ND	0
12289	Cacna1d	M300001479	-0.18885	0.81844	0.00184675	0.99622	0.13547	0.83554	-0.34035	0.62034	0
12289	Cacna1d	M200002824	0.236295	0.79998	0.258714	0.6966	-0.474471	0.826119	-0.562169	0.67128	0
12289	Cacna1d	M300001480	0.0546556	0.91548	0.164182	0.68446	0.103063	0.76944	-0.112769	0.81926	0
12290	Cacna1e	M300000516	0.423341	0.59152	0.151613	0.69134	0.284305	0.77064	0.0248008	0.9732	1
12290	Cacna1e	M300021627	0.0884008	0.90576	-0.311991	0.39262	0.186871	0.8265	-0.329777	0.81644	1
12290	Cacna1e	M300017293	-1.41439	0.5466	-0.033756	0.98884	-0.978402	0.54378		ND	1
12291	Cacna1g	M300002430	0.0772881	0.8234	0.0142461	0.96748	0.131587	0.7141	0.133592	0.60884	0
12292	-	M300005090	0.617702	0.4785	0.268554	0.68382	0.64303	0.084556	0.50906	0.26228
12292	Cacna1s	M300005089	-1.04303	0.898592	1.17731	0.023374	2.16223	3.38e-05	2.38262	0.0076116
12292	Cacna1s	M300005091	0.157161	0.79114	0.485511	0.3433	0.248911	0.61834	0.474674	0.68418
12293	Cacna2d1	M200007008	-0.275027	0.67936	0.181774	0.74216	0.307781	0.51558	0.934986	0.2353	ND
12294	Cacna2d3	M300003053	-0.258245	0.28318	-0.0318192	0.89094	0.0626592	0.84554	0.111611	0.69502	1
12294	Cacna2d3	M300003054	-3.71105	0.74717	1.37248	0.875017	5.35943	0.174733	1.22049	0.74372	1
12294	Cacna2d3	M200013888	0.0666288	0.85578	-0.0939049	0.66264	-0.0893176	0.75962	-0.0537248	0.82756	1
12294	Cacna2d3	M300003052	0.0172391	0.997785	-0.761642	0.934805	0.46335	0.90576	-1.54367	0.842143	1
12295	-	M300002441	0.124518	0.5961	0.123497	0.73306	-0.252859	0.60504	-0.40441	0.31666	0
12295	Cacnb1	M200013529	0.279601	0.55084	-0.193428	0.6735	-0.32075	0.61356	-0.260324	0.61788	0
12296	Cacnb2	M300011158	-0.440782	0.48028	-0.252202	0.44856	0.269163	0.46406	-0.215471	0.56244	1
12296	Cacnb2	M200016035	-0.0107882	0.96798	0.0447916	0.8518	0.0784952	0.74992	-0.0451715	0.89376	1
12297	Cacnb3	M300000409	0.229157	0.6548	-0.000291247	0.99932	0.396465	0.41772	0.323823	0.60948	1
12298	Cacnb4	M300001580	0.232562	0.7586	0.390369	0.34758	-0.148926	0.90774	-0.484542	0.70208	0
12299	Cacng1	M200014927	0.420164	0.56492	-0.0540282	0.88768	-0.515401	0.28644	-0.391403	0.64922	0
12300	Cacng2	M200003169	0.169994	0.84428	0.0787511	0.89378	0.221876	0.81142	-0.152816	0.91386	ND
12301	Cacybp	M200002969	-0.445772	0.130362	-0.258757	0.43974	0.0130508	0.97488	-0.312951	0.35596	0
12304	Cai	M300004801	0.125421	0.53182	-0.0725193	0.71352	0.184572	0.65382	0.307953	0.24896	ND
12304	Cai	M200000923	0.0629523	0.7517	-0.268861	0.32848	0.17758	0.4336	0.169727	0.62238	ND
12305	Ddr1	M200002095	-0.323484	0.22342	0.120077	0.62468	0.0251497	0.93932	0.274526	0.25474	ND
12306	Anxa2	M200000205	0.106681	0.70656	-0.441006	0.028718	0.170213	0.49134	0.566865	0.026218	0
12307	Calb2	M200000123	-0.535972	0.20396	-0.0765786	0.82134	0.0129096	0.98056	-0.104449	0.79542	0
12309	Calb3	M200002449	0.0326765	0.98804	-0.0487535	0.93852	0.0513636	0.95248	-0.234766	0.88684	0
12310	Calca	M300007352	0.316693	0.22306	-0.747774	0.0030106	-0.348974	0.28362	-0.630317	0.022888	0
12310	Calca	M300007351	0.0622182	0.79654	-0.611051	0.018233	-0.290923	0.35124	-0.521806	0.03322	0
12310	Calca	M200001704	-1.07437	0.737197	0.16735	0.88094	0.648174	0.67548	-0.731419	0.832645	0
12311	-	M300003838	-0.622967	0.773241	0.38886	0.8276	1.04005	0.2937	0.95699	0.40282	ND
12313	Calm3	M200007524	-0.108206	0.5829	-0.209628	0.44956	-0.0930648	0.63606	0.298075	0.162906	0
12314	Calm3	M300010379	0.112983	0.66808	0.00555981	0.98684	0.0660058	0.80238	-0.0611329	0.8436	0
12315	-	M300001785	-0.314061	0.34958	-0.369415	0.2783	-0.509828	0.186734	-0.577566	0.084014	0
12316	Calmbp1	M300009047	0.160239	0.56266	0.0755928	0.84914	-0.143696	0.58626	-0.0935006	0.8091	0
12317	Calr	M200000746	-0.00996727	0.95956	-0.432822	0.09421	-0.259427	0.29336	-0.00506437	0.97914	0
12319	-	M200009865	-1.20689	0.823564	0.0158644	0.98254	-0.194149	0.910124	-0.552907	0.75008	0
12321	Calu	M200002562	-0.0652961	0.8007	-0.157159	0.56544	-0.141833	0.692	0.00118046	0.99574	0
12322	-	M300004243	1.09278	0.73284	0.602193	0.30618	-1.26634	0.58122	-1.11129	0.880811	0
12322	Camk2a	M300004241	-0.00407527	0.99136	0.0532685	0.82096	0.040075	0.91526	0.140315	0.75368	0
12322	Camk2a	M300004242	0.212613	0.47474	0.12035	0.76064	0.0838054	0.86632	-0.0141672	0.97132	0
12323	Camk2b	M200001998	-0.0533675	0.79732	0.103989	0.62234	-0.101832	0.63832	-0.369742	0.173514	0
12325	Camk2g	M300002966	-0.0118924	0.95784	0.0307653	0.89164	-0.101928	0.6063	-0.191662	0.35716	0
12325	Camk2g	M300002968	0.373693	0.22628	0.0433417	0.87608	0.1685	0.66216	0.00540651	0.98342	0
12326	Camk4	M200001126	-0.393034	0.54632	-0.0951423	0.84094	-0.229427	0.7368	-0.040676	0.97572	0
12328	Caml	M200000874	0.0813247	0.80786	0.0454216	0.84962	-0.206105	0.50666	0.191744	0.40996	0
12330	Canx	M200009682	0.154205	0.6228	0.225619	0.50096	0.25668	0.44012	0.111699	0.80814	0
12331	Cap1	M200002734	0.0127363	0.96622	-0.0568378	0.87116	-0.0116726	0.9716	-0.0301634	0.93688	0
12333	Capn1	M200002319	0.153262	0.62788	0.0304575	0.92202	-0.198628	0.45452	0.0660691	0.83822	0
12333	Capn1	M300004384	0.0386755	0.8747	0.0426056	0.85024	-0.139275	0.53116	0.0152612	0.93806	0
12334	Capn2	M300005151	2.15326	0.00108848	1.15858	0.00039918	1.28439	0.0185194	1.83696	9.98e-05	0
12335	Capn3	M300005566	-0.262177	0.40454	-0.0933656	0.73832	0.51476	0.078238	0.400115	0.40336	0
12335	Capn3	M300005565	0.188212	0.80202	-0.225509	0.69644	0.897328	0.11171	0.291588	0.76316	0
12335	Capn3	M300005567	-0.0257171	0.94976	0.0144245	0.9657	-0.273575	0.4793	0.0281973	0.94688	0
12336	Capns2	M300000233	0.0589073	0.84868	0.0491332	0.92566	-0.090031	0.86868	0.0196063	0.96524	0
12337	Capn5	M200002956	0.0376645	0.89074	-0.347254	0.234	-0.445053	0.027822	-0.684096	0.0068508	0
12338	CAN6_MOUSE	M300013346	-0.0467199	0.91974	-0.218051	0.60358	-0.535171	0.191634	0.150305	0.82348	0
12339	CAN7_MOUSE	M200004997	0.1329	0.6012	-0.0252087	0.93308	0.266434	0.4818	0.291475	0.38478	0
12340	Capza1	M300017110	0.25611	0.39084	-0.013826	0.95372	-0.0157177	0.93396	-0.0485813	0.84342	0
12343	Capza2	M200001383	0.258083	0.3336	0.206998	0.4555	0.179843	0.57968	0.236568	0.40712	0
12344	Capza3	M200003134	-0.365673	0.85476	-0.065689	0.93312	0.100562	0.90754	0.449796	0.88244	0
12345	-	M300006262	0.106671	0.79212	0.19782	0.48602	0.534423	0.2217	0.545882	0.33856	0
12345	Capzb	M300006261	-0.0977268	0.75036	0.0473032	0.87284	-0.133508	0.7324	0.198487	0.59374	0
12348	Car11	M200005678	-0.18674	0.77556	0.0297661	0.97276	-0.14821	0.89146	-0.600471	0.74912	0
12349	Car2	M300005701	-0.392445	0.109082	-0.0651948	0.84666	0.957306	2.75e-05	0.963729	1.5e-05	0
12350	Car3	M200000108	-1.54285	0.6056	-1.4951	0.29872	0.62368	0.72612	-0.458112	0.82938	0
12351	Car4	M200000659	-0.185998	0.56988	0.0971972	0.7279	0.210494	0.54444	1.06865	0.00065768	1
12352	Car5a	M200008819	-0.0679163	0.95284	-0.0788068	0.8833	-0.185009	0.85524	-0.490753	0.7761	0
12353	Car6	M200003854	0.122126	0.7297	-0.0121461	0.97716	-0.0678037	0.83222	0.127571	0.75738	0
12354	Car7	M200009803	0.223185	0.56304	0.225662	0.41552	0.188385	0.52638	-0.0445283	0.90212	1
12354	Car7	M300007956		ND	-0.652903	0.70054	-1.75488	0.90913		ND	1
12354	Car7	M300007955		ND	0.324721	0.92116		ND		ND	1
12355	Nr1i3	M300000706	-0.245678	0.56864	-0.0468029	0.88788	0.0428592	0.88474	0.180699	0.66968	ND
12355	Nr1i3	M200001178		ND		ND	-0.906554	0.916945		ND	ND
12359	Cat	M300005501	0.00288831	0.99144	-0.117198	0.6596	-0.388085	0.05364	-0.538441	0.0138608	0
12361	Cask	M300007535	0.237796	0.5373	0.295241	0.4449	0.369019	0.24176	0.844154	0.036282	0
12361	Cask	M300007534	0.0191512	0.9227	0.0738811	0.79432	0.143882	0.60058	0.0534026	0.82752	0
12361	Cask	M300007533	-0.256334	0.6018	0.256544	0.68006	-0.634992	0.176608	0.0359849	0.92548	0
12362	Casp1	M200000383	-0.0576112	0.8612	0.161502	0.65666	-0.180953	0.54404	-0.230085	0.58708	ND
12363	Casp4	M200000637	-0.996244	0.57882	-0.202218	0.8041	-0.156902	0.86578	-0.141921	0.93904	0
12364	Casp12	M300004831	-1.61405	0.103217	-0.457659	0.29682	0.199358	0.8149	-0.605762	0.73786	0
12365	Casp14	M200004017	-0.21005	0.89928	1.19736	0.079078	0.591167	0.67658	0.606329	0.66866	0
12366	Casp2	M200001508	-0.19754	0.59694	-0.115885	0.76138	-0.218931	0.44502	-0.0758568	0.80092	0
12368	Casp6	M200006178	-0.04165	0.89254	-0.209114	0.45612	-0.572436	0.176126	-0.0932668	0.75706	0
12369	Casp7	M300004466	0.295584	0.178302	0.3727	0.157572	0.257497	0.34746	0.120702	0.61262	0
12370	Casp8	M200002987	0.669835	0.618	0.625217	0.51892	1.39418	0.062616	1.06361	0.37848	0
12371	Casp9	M300006369	0.0908479	0.8593	-0.256831	0.46574	-0.504632	0.3669	-0.804955	0.36638	0
12371	Casp9	M200015955	0.533301	0.788417	0.347757	0.59412	-0.245026	0.80868	0.712498	0.59514	0
12372	Casq1	M200003140	-0.532138	0.60816	0.384098	0.851415	0.179043	0.93084	0.989734	0.898644	0
12373	-	M200003369	0.920281	0.118454	0.861087	0.03483	0.118919	0.79096	0.281744	0.64916	0
12374	Gprc2a	M200008557	-0.108775	0.76872	-0.400579	0.117814	0.1196	0.65408	0.18465	0.65314	0
12379	Gprc2a-rs5	M300007250	-1.25429	0.63122	-0.502585	0.76492	-0.296028	0.971215	0.116842	0.96414
12380	Cast	M300002839	-0.365722	0.77886	-0.211674	0.71968	0.315674	0.7605	0.207732	0.83664	ND
12385	Catna1	M200003713	0.224731	0.43092	0.149828	0.57406	0.145522	0.61738	0.293524	0.26764	0
12387	Catnb	M200001352	-0.0275928	0.91838	0.0930865	0.71026	0.156954	0.65208	0.16111	0.48068	0
12388	Catns	M200007802	-0.0372097	0.90358	-0.0459338	0.84844	0.14586	0.5529	0.423511	0.109348	0
12389	Cav	M200005924	-0.53707	0.52114	0.110475	0.78062	-0.0167664	0.98004	0.256595	0.65964	1
12390	Cav2	M200007162	-1.93219	0.161234	1.32175	0.101092	2.00362	0.3605	0.804747	0.50584	0
12391	Cav3	M300017362	-0.301058	0.567	-0.0318724	0.91482	-0.0407521	0.9043	0.08264	0.81468	0
12393	Runx2	M300011989	-0.567402	0.50052	0.143781	0.78528	0.501798	0.54748	0.611736	0.36332	0
12393	Runx2	M300011986	-0.415557	0.39222	0.0823942	0.78284	-0.219335	0.6469	-0.387892	0.62302	0
12393	Runx2	M300011987	-0.0662507	0.8855	0.059806	0.86162	0.0890905	0.8316	0.211401	0.70432	0
12393	Runx2	M300011988	-0.0461669	0.97682	0.337563	0.6713	-0.158596	0.88522	-0.466003	0.78222	0
12394	Runx1	M300003600	0.0289381	0.94752	0.205508	0.6043	0.354035	0.47414	0.325937	0.46286	ND
12394	Runx1	M200001581	0.433338	0.60716	0.0224434	0.94106	-0.131873	0.76554	0.486772	0.52354	ND
12395	Cbfa2t1h	M200002024	-0.217681	0.72644	0.00555286	0.99112	-0.0311568	0.94448	0.264728	0.71916	ND
12396	Cbfa2t2h	M300019918	0.0170128	0.9522	0.016651	0.94388	0.0662126	0.85062	-0.0602908	0.82032	0
12396	Cbfa2t2h	M300011605	-0.0405671	0.85032	0.154269	0.64564	0.0790828	0.78146	0.0948348	0.69074	0
12396	Cbfa2t2h	M300012240	0.144328	0.52012	0.0179883	0.94232	0.0597512	0.82288	0.0185805	0.92528	0
12398	Cbfa2t3h	M300000788	-0.390595	0.73908	0.245375	0.70832	0.258325	0.58592	0.623157	0.31074	0
12399	Runx3	M300006316	0.221988	0.62274	0.1201	0.74736	-0.0171798	0.97216	0.227764	0.66598
12400	Cbfb	M200000766	0.241934	0.35268	0.515942	0.149914	0.552133	0.066432	0.462357	0.134476	0
12401	Serpina6	M200001093	-0.0165722	0.94292	0.0572665	0.84518	0.174564	0.47776	0.110251	0.64398	0
12402	Cbl	M300009297	0.186544	0.60014	0.0439117	0.90736	0.144133	0.64874	0.119231	0.75782	ND
12404	Cbln1	M200002012	-0.488915	0.2075	-0.582013	0.029322	-0.363687	0.34516	-0.628535	0.127226	ND
12404	Cbln1	M300007841	-0.094271	0.769	-0.298212	0.166952	-0.248262	0.38252	-0.272999	0.33306	ND
12405	Cbln2	M300004252	-0.188714	0.62352	0.542116	0.139028	0.285889	0.3509	0.534839	0.2793	1
12408	Cbr1	M300022112	0.22481	0.37756	-0.1074	0.69954	0.107759	0.69916	0.134612	0.57194	0
12409	Cbr2	M200004133	-0.415576	0.63024	0.618067	0.1168	0.0742444	0.9375	-0.151045	0.9442	0
12411	Cbs	M200013088	-0.249636	0.42538	0.158756	0.51172	0.287718	0.20518	0.149455	0.63966	1
12412	Cbx1	M200006298	-0.178157	0.48318	-0.331202	0.34274	-0.0957279	0.85564	-0.408368	0.118172	0
12412	Cbx1	M300001714	0.0379106	0.94494	0.0862324	0.78634	0.149557	0.7338	-0.692277	0.23832	0
12412	Cbx1	M300001713	-0.216569	0.44926	-0.379603	0.2849	0.000256543	0.99936	-0.280877	0.26568	0
12416	Cbx2	M300004702	0.474694	0.130146	0.0496862	0.86046	0.342947	0.20552	0.382568	0.21718	1
12417	-	M300006903	0.0252755	0.92056	0.0593438	0.7541	0.107033	0.57164	0.248371	0.39826	0
12417	Cbx3	M300016449	-0.633355	0.32556	-0.293817	0.4756	-0.0111712	0.9731	0.37031	0.3106	0
12418	Cbx4	M200002723	1.36188	0.556525	0.566751	0.2942	1.00479	0.16171	0.983639	0.27898	1
12419	Cbx5	M300001056	-0.078058	0.92312	-0.20925	0.76244	0.410475	0.6937	-0.11744	0.93882	0
12421	Rb1cc1	M200009355	0.30889	0.56284	-0.169172	0.66418	0.679562	0.2152	0.491431	0.47776	0
12424	Cck	M200000995	0.056647	0.87104	-0.123571	0.63776	0.0236997	0.94214	0.0193898	0.95504	1
12425	Cckar	M200001378	-0.221198	0.964309	0.289227	0.84462		ND	0.583533	0.89384	0
12426	Cckbr	M200014105	-0.150442	0.65194	-0.0516668	0.86834	0.0858741	0.77216	0.0368804	0.92616	0
12427	CGA1_MOUSE	M200001973	-0.194169	0.70752	0.0316427	0.94192	0.0435163	0.91274	-0.194247	0.64622	0
12428	Ccna2	M300005764	0.0861237	0.74898	0.322883	0.27402	0.494229	0.129484	0.38701	0.36048	0
12442	Ccnb2	M200004440	-0.127103	0.71648	0.0183693	0.95866	-0.334717	0.39352	-0.128995	0.73952	0
12443	Ccnd1	M300007548	-0.466542	0.104598	0.0736659	0.85458	0.76354	0.00103148	-0.414024	0.09422	0
12444	Ccnd2	M200001209	0.602633	0.62886	0.567759	0.142818	2.4727	0.0049638	1.80471	0.0193058	1
12445	Ccnd3	M300009186	-0.0595965	0.81642	-0.176928	0.42718	-0.294522	0.187142	-0.515656	0.053176	0
12447	Ccne1	M200003416	-0.0098936	0.96604	-0.158651	0.60738	0.0486072	0.88876	-0.121146	0.58976	0
12448	CGE2_MOUSE	M200007838	-0.780368	0.0041782	-0.443422	0.165772	-0.154911	0.55816	0.0507855	0.90496	0
12449	Ccnf	M200001553	0.163997	0.42042	0.498393	0.04598	0.319005	0.170042	0.369363	0.23854	0
12450	Ccng1	M200000800	-0.315914	0.28048	0.700934	0.026896	0.697207	0.075164	0.708026	0.035222	0
12452	Ccng2	M300006655	0.0397293	0.88488	-0.539926	0.123588	-0.0769387	0.7801	-0.561759	0.16567	0
12454	Ccnk	M300002650	0.476204	0.56082	0.156143	0.7626	-0.370941	0.4881	-0.290901	0.63796	0
12455	Ccnt1	M200015734	-0.177831	0.4985	0.038034	0.89486	0.294698	0.23518	0.196229	0.49998	0
12457	Ccrn4l	M300003663	-0.200947	0.40442	0.267113	0.36172	0.0883586	0.74	0.486125	0.11956	0
12458	Ccr6	M300012931	-0.119644	0.67142	0.196323	0.33488	0.321318	0.10038	0.148883	0.51628
12460	Ccs	M200004123	-0.155163	0.56214	-0.171213	0.49918	-0.352825	0.137098	-0.342888	0.24108	0
12461	Cct2	M200001419	0.121984	0.6046	-0.0276007	0.90862	0.00753418	0.97784	-0.0196344	0.93126	0
12462	Cct3	M200001400	-0.110832	0.72204	-0.00135083	0.9975	-0.0415624	0.92134	-0.0129085	0.98004	0
12464	Cct4	M200002434	-0.0451916	0.89826	0.268304	0.3029	-0.0202583	0.9631	0.0245946	0.93804	0
12465	Cct5	M200000704	0.194419	0.30522	0.180774	0.43034	-0.0269628	0.89008	-0.11662	0.58948	0
12466	-	M200009655	-0.0595002	0.8127	-0.111281	0.71532	-0.0833704	0.77442	0.0712516	0.8274	0
12467	Cct6a	M200001603	-0.432045	0.54308	0.0230733	0.9681	-0.00580562	0.99074	-0.705749	0.34396	0
12468	Cct7	M200000327	0.334117	0.138864	0.148806	0.52388	0.0514373	0.88704	-0.0484063	0.84374	0
12469	Cct8	M200003566	0.0775642	0.6815	0.0308686	0.88978	0.0656227	0.78352	0.0714602	0.73758	0
12475	Cd14	M200001343	-0.236582	0.949765	-1.12299	0.6017	0.208428	0.989381	-0.606525	0.948201	1
12476	-	M300004670	-0.00281938	0.9925	-0.0906066	0.67736	0.262142	0.2555	0.108929	0.6761	0
12476	Cd151	M300004672	0.411695	0.35196	-0.139288	0.79906	0.580273	0.38494	-0.0877806	0.80842	0
12477	Ctla4	M300004895	0.0337071	0.95838	-0.181508	0.57784	0.296201	0.51934	0.116507	0.8359	0
12478	Cd19	M200001703	0.0382534	0.93086	-0.10047	0.73422	0.0582253	0.90334	0.171934	0.7055	0
12479	Cd1d1	M200000727	0.00805298	0.97888	0.0225873	0.9412	-0.0113444	0.97534	-0.425279	0.20444	1
12481	Cd2	M200004524	-0.639449	0.072752	-0.201719	0.4584	-0.549309	0.03611	0.0804917	0.87316	0
12482	Ms4a1	M300004265	-0.147873	0.67276	0.0337084	0.91486	-0.0252468	0.96118	0.159092	0.73738	0
12483	Cd22	M200000676	-0.457792	0.83744	0.548459	0.58782	-0.558685	0.898708	-0.122772	0.989377	0
12484	Cd24a	M300017999	0.400142	0.15101	0.347804	0.141646	0.59527	0.076542	0.724199	0.02051	1
12487	Cd28	M200000387	0.104776	0.63106	0.0815624	0.74904	-0.279904	0.32136	-0.123142	0.63718	0
12488	Cd2ap	M300003812	-0.827198	0.74814	0.540974	0.87934	0.757353	0.583618	-0.0894008	0.96946	0
12489	Cd33	M200009286	-0.0802546	0.7039	-0.123161	0.61792	-0.105596	0.74354	0.14184	0.54168	0
12490	Cd34	M200006659	0.764888	0.61642	-0.211392	0.80392	1.02518	0.32056	0.985899	0.56794	0
12491	Cd36	M200003652	-0.177735	0.5483	-0.0859381	0.8165	-0.166349	0.52678	-0.266126	0.44544	ND
12491	Cd36	M300000349	-1.06371	0.20548	0.0432339	0.92964	-0.132996	0.84568	-0.387603	0.7342	ND
12492	Scarb2	M300006674	-0.0292614	0.90862	0.201884	0.30058	0.14691	0.62218	0.0937363	0.72524	0
12493	Cd37	M200001424	-0.0457213	0.8932	-0.455206	0.136616	-0.644833	0.0526	-0.639701	0.22482	0
12494	Cd38	M200016153	1.21621	0.26394	0.660217	0.27728	1.06325	0.3597	0.774665	0.76474	0
12495	Entpd1	M200001074	-0.416509	0.85082	-0.0478273	0.95388	0.238947	0.88684	-0.575422	0.58286	0
12495	Entpd1	M300018943	-0.218161	0.72698	-0.202171	0.64938	0.151417	0.74568	-0.00646276	0.9892	0
12496	Entpd2	M300001354	-0.190409	0.6196	-0.522199	0.103474	-0.448734	0.4151	-0.139845	0.76298	1
12497	Entpd6	M300008582	-0.0548253	0.84694	-0.0365871	0.90652	-0.0431893	0.90478	0.089646	0.77888	0
12499	Entpd5	M200002896	-0.167777	0.68144	-0.219184	0.57616	-0.178675	0.64536	-0.138903	0.69338	0
12499	Entpd5	M300002642		ND	-0.214864	0.9137	0.9162	0.89222		ND	0
12500	Cd3d	M200001795	-0.0227408	0.96948	0.288372	0.52436	-0.10088	0.93486	0.789105	0.28596	0
12501	-	M200000714	0.050076	0.8296	0.178338	0.55514	0.110042	0.68124	0.0871051	0.74644	0
12502	Cd3g	M200001786	-2.39952	0.821043	0.59353	0.975895	0.0825331	0.98836		ND	0
12503	Cd3z	M200000443	-0.0242162	0.93546	0.240911	0.24994	-0.848767	0.002291	-0.363431	0.186884	0
12503	Cd3z	M300000719	0.123222	0.87342	-0.0351011	0.95774	-0.148434	0.8485	0.164051	0.82956	0
12503	Cd3z	M300000718		ND		ND	1.95547	0.91001	0.485088	0.969007	0
12504	Cd4	M200000836	0.2853	0.76406	0.0542525	0.91474	0.0419568	0.95294	0.331217	0.84064	0
12505	Cd44	M200004803	-0.86222	0.50754	0.366693	0.37492	0.665478	0.41434	0.402792	0.59758	0
12505	Cd44	M300000634	1.543	0.4585	0.165006	0.76938	1.15476	0.448437	0.117908	0.91256	0
12506	Cd48	M200000684	-0.0276692	0.97184	-0.165036	0.81188	0.337329	0.68454	0.113032	0.93758	0
12507	Cd5	M200000274	0.426155	0.8427	-0.0997193	0.85188	-0.169787	0.8813	-0.755333	0.54234	0
12508	Cd53	M200001025	0.218245	0.61308	-0.138026	0.58036	0.102088	0.67998	-0.210166	0.5204	0
12509	Cd59a	M200002712	0.297052	0.60852	0.110744	0.7917	0.0507372	0.90584	0.418841	0.60252	0
12511	Cd6	M300004261	0.0342398	0.97844	0.13057	0.76842	0.0606755	0.94584	0.560837	0.62442	0
12512	Cd63	M200001737	0.271364	0.35718	0.152533	0.6079	0.253936	0.41794	0.821547	0.024216	0
12514	Cd68	M200003402	0.291473	0.15911	0.401734	0.22084	0.381528	0.074934	0.184561	0.62408	0
12515	Cd69	M200015388	0.45724	0.85276	0.706524	0.64392	0.836101	0.86504	0.88828	0.940508	ND
12516	Cd7	M200001594	-1.78175	0.863214	-0.123345	0.974704	-0.951502	0.923711		ND	0
12517	Cd72	M200015923	0.0046928	0.98486	-0.00794499	0.98104	-0.0272202	0.9473	-0.124501	0.6881	0
12518	Cd79a	M200000528	0.115799	0.6356	-0.168005	0.49946	-0.140671	0.70962	0.24239	0.59578	0
12519	-	M300000947	0.123496	0.989496	2.12443	0.086764	1.6103	0.27238	-0.202253	0.90062	0
12519	Cd80	M300000946	0.162662	0.68598	0.379761	0.26736	-0.0591691	0.86994	0.141186	0.7199	0
12520	Cd81	M200000286	0.139179	0.68272	0.319242	0.31286	0.403598	0.23444	0.445798	0.29712	0
12521	Kai1	M200001657		ND		ND	-0.665022	0.936161		ND	0
12522	Cd83	M200014952	-1.48534	0.795002	1.96614	0.89123		ND		ND	0
12523	Cd84	M200004242	0.017549	0.95156	-0.0267778	0.9213	-0.0336838	0.92258	-0.0889836	0.7357	0
12524	Cd86	M300003580	-0.274489	0.73654	-0.0752713	0.93558	-0.117805	0.85304	-0.179305	0.89864	0
12526	NM_175403	M300019367	-0.207225	0.33458	0.10532	0.62826	0.159609	0.55738	0.21388	0.571	0
12527	Cd9	M200001129	0.251482	0.33718	0.145936	0.6082	-0.136344	0.64246	0.138	0.52034	0
12531	Cdc25b	M200008072	0.0705857	0.83788	-0.423994	0.3054	-0.261858	0.59998	0.00317066	0.99362	0
12532	Cdc25c	M300015232	0.0989497	0.77852	0.197964	0.54972	-0.208913	0.54714	-0.223623	0.44626	0
12534	Cdc2a	M300001903	0.0364017	0.8964	0.117027	0.58042	0.179338	0.35996	0.0338759	0.90072	0
12537	Cdc2l1	M300006461	0.0925141	0.8054	-0.127781	0.6957	-0.242999	0.52058	-0.074218	0.84786	0
12539	Cdc37	M200001600	0.0478729	0.88924	-0.202819	0.4241	-0.125973	0.75246	-0.145596	0.6649	0
12540	Cdc42	M200000377	-0.110975	0.72506	-0.21547	0.58144	-0.263174	0.5814	-0.108547	0.7661	0
12540	Cdc42	M300000845	-0.0105001	0.97716	-0.147314	0.74902	-0.429589	0.48918	0.0130525	0.9805	0
12544	Cdc45l	M200000463	-0.182978	0.6321	-0.132036	0.68136	-0.00242665	0.99512	-0.217297	0.60324	1
12545	Cdc7	M200003951	-0.210891	0.42372	-0.633394	0.022288	-0.410107	0.14387	-0.633975	0.0178578	0
12545	Cdc7	M300006596	-0.231761	0.39944	-0.422037	0.23304	-0.542554	0.184722	-0.738863	0.0121126	0
12545	Cdc7	M300006595	-0.127285	0.80986	0.0881401	0.82038	-0.117742	0.7253	-0.23763	0.6641	0
12549	NM_020260	M200008619		ND	0.679691	0.75872	-0.20816	0.973593		ND	1
12550	Cdh1	M200007778	0.251999	0.4989	0.126817	0.73894	-0.00137331	0.99784	0.155863	0.69322	0
12552	Cdh11	M200001793	1.02721	0.70954	-0.171156	0.82062	0.842224	0.65918	-0.591138	0.78778	1
12554	CADD_MOUSE	M200004974	0.0744403	0.84366	0.095004	0.78186	0.25414	0.44464	-0.0695217	0.8598	1
12555	-	M200000748	0.00396595	0.99086	0.0982628	0.69418	0.258587	0.28206	-0.093121	0.74726	ND
12556	Cdh16	M200003766	-0.598824	0.924263	0.592052	0.62448	-2.01681	0.744425	0.612103	0.938238	0
12557	Cdh17	M200007364	-0.0472936	0.90944	0.0413233	0.87386	-0.182962	0.60072	-0.0166956	0.98406	0
12558	Cdh2	M200003356	0.561357	0.5294	0.141528	0.77004	0.771835	0.31508	1.55947	0.03295	1
12560	Cdh3	M300007974	0.0532793	0.80962	0.0801022	0.7064	0.198321	0.51852	0.0673043	0.82866	ND
12561	CAD4_MOUSE	M300000053	0.0541873	0.88194	-0.0298751	0.93678	-0.190443	0.62556	-0.0959679	0.76716	1
12561	CAD4_MOUSE	M300000052	1.14925	0.2524	0.198348	0.66726	-0.0448454	0.97498	0.243913	0.86932	1
12562	Cdh5	M200004214	-0.285043	0.9498	0.445038	0.60794	-0.635181	0.76988		ND	ND
12563	CAD6_MOUSE	M200014907	-0.201799	0.69218	-0.0657048	0.82788	0.311649	0.445	0.0787961	0.8668	0
12564	Cdh8	M200013816	-0.218336	0.70914	-0.0724374	0.85852	0.280711	0.612	0.0136104	0.98926	1
12565	CAD9_MOUSE	M300004605	-0.412745	0.64548	-1.39508	0.000167108	-0.768959	0.2957	-0.443883	0.68092
12566	Cdk2	M200000037	0.0529271	0.79786	-0.226423	0.39542	-0.090698	0.7538	-0.388423	0.118826	0
12566	Cdk2	M300004596	-0.0342417	0.88516	0.00610811	0.97946	-0.160638	0.5166	-0.0897078	0.65004	0
12567	Cdk4	M200002442	0.0441084	0.83274	-0.163258	0.4635	-0.0127336	0.95442	-0.160908	0.42454	0
12568	Cdk5	M300006400	0.0999026	0.6561	0.0821234	0.78514	0.0189742	0.92158	0.0512912	0.83458	0
12569	Cdk5r	M200000045	0.944214	0.48384	-0.40502	0.3625	-0.354437	0.46344	-0.293379	0.7586	0
12570	Cdk5r2	M200009702	1.21931	0.083868	0.415138	0.2677	0.169509	0.76646	0.619966	0.41448	1
12571	-	M300008963	0.286364	0.55216	0.30316	0.54318	-0.0925814	0.88546	0.0983596	0.892	ND
12571	Cdk6	M200015943	-0.0860585	0.67542	-0.0658798	0.83942	0.0655925	0.8896	-0.0529517	0.86152	ND
12571	Cdk6	M300012584	0.0579826	0.76204	0.0397692	0.8405	0.161263	0.46018	-0.0481542	0.87146	ND
12572	Cdk7	M300020634	-0.131824	0.60298	-0.101532	0.7031	0.0833509	0.77214	0.261754	0.213	0
12575	Cdkn1a	M200007578	-0.00455969	0.98784	0.463393	0.051304	0.481869	0.051194	0.400252	0.093114	0
12576	Cdkn1b	M200002663	-0.345392	0.93448	0.941367	0.5611	-0.284577	0.940031	0.619901	0.9261	0
12577	Cdkn1c	M200011642	1.13717	5e-06	0.597194	0.0107086	1.4183	7.93e-06	1.50433	1.89e-07	1
12578	Cdkn2a	M300015329	-0.331309	0.76548	-0.0629314	0.87978	-0.020706	0.97928	-0.205488	0.82432	0
12579	Cdkn2b	M200002754	0.0892878	0.85952	0.277331	0.23614	0.296572	0.49664	0.247178	0.54944
12580	Cdkn2c	M200000730	1.13655	0.928788	-0.10611	0.98306	-0.0122712	0.999113	-0.119187	0.989191	1
12581	Cdkn2d	M300017776	0.195318	0.45868	-0.137422	0.77992	-0.215792	0.60476	0.0740905	0.76978	0
12581	Cdkn2d	M300014955	0.149033	0.55218	-0.0186357	0.94848	-0.136912	0.65596	-0.0358499	0.91058	0
12583	Cdo1	M200006769	-0.414304	0.26542	-0.173222	0.55136	-0.617182	0.21246	-0.232978	0.52054	0
12585	Cdr2	M200000658	0.0162707	0.94882	-0.33526	0.139196	0.0864286	0.7272	-0.0748166	0.77932	0
12589	Cdv1	M200002877	-0.254362	0.54862	-0.0956557	0.81476	0.167154	0.70896	0.326645	0.46268	0
12590	Cdx1	M300004244	1.01549	0.56146	0.412237	0.41592	-0.706706	0.51408	-0.376904	0.70484	0
12590	Cdx1	M200009520	-0.0314446	0.8754	0.115763	0.59878	0.142507	0.65538	0.0410076	0.87926	0
12591	Cdx2	M300006798	0.196412	0.6597	0.00479303	0.99048	-0.0692408	0.84276	0.0767082	0.8481	1
12592	Cdx4	M200001699	-0.327552	0.41746	0.266609	0.38708	-0.879236	0.077792	-0.392121	0.41484	ND
12593	Cdyl	M200006271	0.0455917	0.82802	0.0111795	0.95426	0.0707384	0.74816	-0.129354	0.52636	0
12606	Cebpa	M300009629	0.439307	0.7284	0.185063	0.73492	0.586289	0.49248	0.346573	0.63996	1
12607	Cebpz	M200004811	0.010266	0.95874	-0.0189078	0.94544	-0.119318	0.78112	-0.255047	0.3347	0
12611	Cebpg	M200001315	-0.106173	0.63412	0.0683482	0.8074	0.0072372	0.98272	-0.0602961	0.82254	0
12613	Cel	M200001696	0.688317	0.8348	0.606233	0.33978	0.975203	0.76702	-0.544977	0.9166	0
12614	-	M300001485	0.377211	0.26606	0.720361	0.0174448	0.266132	0.3971	0.163837	0.55388	ND
12615	Cenpa	M200002390	0.345519	0.40732	0.300311	0.43616	0.263219	0.61402	-0.0650323	0.86338	0
12616	-	M200013602	0.287141	0.35562	-0.0570073	0.79516	-0.0755185	0.78056	-0.248392	0.40236	0
12617	Cenpc	M300006577	-0.0363099	0.87116	-0.0639914	0.81992	-0.0314201	0.8918	-0.0201916	0.9446	0
12623	Ces1	M200016244	-1.03962	0.5188	-0.0200991	0.97682	-0.871852	0.60914	0.291805	0.89262	0
12626	Cetn3	M200003098	0.00262292	0.99034	0.106993	0.57816	0.131287	0.55212	0.0438026	0.84868	1
12627	Cfc1	M200000952	0.015609	0.96732	0.0653596	0.8126	-0.0317455	0.94232	0.121083	0.8002	0
12628	Cfh	M300005063	-1.12015	0.188676	0.578066	0.053226	1.60591	8.1e-06	1.50702	0.00187664	ND
12628	Cfh	M300005064		ND		ND	2.38959	0.762923	-0.174097	0.984013	ND
12630	Cfi	M300005894	-0.0454559	0.95294	0.3083	0.55678	-0.565527	0.4465	0.0936372	0.93272	0
12631	Cfl1	M300004369	-0.100816	0.74728	-0.258425	0.52382	-0.183754	0.75192	0.164893	0.6526	0
12631	Cfl1	M300019431	0.108878	0.7574	-0.159353	0.6248	0.148047	0.68748	0.144567	0.6907	0
12632	Cfl2	M200001300	-0.0231759	0.93776	-0.191788	0.40418	-0.175319	0.42872	-0.13323	0.61472	0
12633	-	M300021227		ND	-1.16059	0.94131		ND		ND	0
12633	Cflar	M300004911	-0.866916	0.866216	-0.09744	0.94744	0.59514	0.8398		ND	0
12638	-	M200003385	0.134533	0.67136	-0.0138523	0.96994	-0.120813	0.76584	0.0354976	0.92906	ND
12640	Cga	M300006037	0.0131996	0.98146	0.0950879	0.77434	0.186384	0.66924	-0.0864056	0.87076	0
12642	NM_009890	M200007006	0.0248945	0.92638	-0.0746721	0.78644	0.134928	0.5986	0.0606026	0.79874	0
12643	CHAD_MOUSE	M200002654	0.117863	0.65104	0.0792635	0.82684	0.175016	0.60788	0.0433576	0.89142	0
12647	Chat	M300003006	-0.0163676	0.9528	0.0484357	0.88382	0.11232	0.75498	0.0955332	0.76074	0
12648	Chd1	M200002681	-0.127475	0.69794	-0.0104059	0.96934	0.267128	0.23686	0.177091	0.5646	0
12649	Chek1	M300008080	-0.224318	0.4177	-0.519155	0.09242	-0.472483	0.23318	-0.609661	0.023738	0
12651	Chkb	M300003410	0.213474	0.44928	-0.200649	0.48446	-0.155835	0.57036	-0.229079	0.52396	0
12652	Chga	M200001606	2.50376	0.2242	0.0921577	0.83192	0.482633	0.41988	-0.454736	0.64836	0
12653	Chgb	M200000516	0.252019	0.70178	-0.309004	0.38192	-0.137485	0.7855	-0.407597	0.4912	0
12654	Chi3l1	M200001714	-0.102009	0.84816	0.15192	0.77238	-0.03367	0.93316	-0.251995	0.6414	0
12655	Chi3l3	M300012869	-0.472821	0.7405	-0.115108	0.8569	0.358228	0.66352	-0.196259	0.89848	0
12659	Ovgp1	M200002155	0.00444245	0.99792	-0.851034	0.163182	-1.1097	0.37508	-0.936238	0.48406	0
12660	Chka	M300004344	-0.0183329	0.9508	0.0624384	0.86962	-0.0627168	0.89874	-0.159564	0.6463	0
12661	Chl1	M300006988	1.18666	0.48912	0.210092	0.876	0.564499	0.63634	0.924554	0.80754	ND
12662	Opn3	M200007148	-0.0876395	0.74822	-0.0230245	0.93304	-0.102729	0.68656	-0.0848333	0.73026	0
12667	CHRD_MOUSE	M300000867	0.0544739	0.94102	0.112085	0.89882	-0.0484381	0.96312	-0.0743021	0.94174	0
12669	Chrm1	M200014966	0.0367749	0.95854	0.0488641	0.94356	-0.20521	0.79584	0.0431547	0.95912	0
12671	Chrm3	M200009802	-1.06019	0.69706	0.939304	0.4178	0.962132	0.2445	2.14771	0.3027	ND
12672	Chrm4	M300012701	0.366891	0.6626	-0.164966	0.65286	-0.322376	0.6293	0.0560466	0.95142	0
12675	Chuk	M200001548	-0.0863392	0.71476	0.161778	0.45368	-0.007942	0.97022	0.0949663	0.70348	0
12677	Chx10	M200001724	0.166286	0.75756	0.130427	0.72138	0.149296	0.82776	0.0690922	0.89706	1
12683	Cidea	M200000166	-0.172463	0.6382	-0.18051	0.48588	0.0268349	0.9296	0.323362	0.42842	0
12684	Cideb	M200016225	0.29	0.9434	-0.281659	0.881871		ND		ND	0
12686	Elovl3	M300011750	-0.137855	0.54756	-0.0941489	0.77352	0.0593322	0.89038	-0.051578	0.87278	0
12695	Cipp	M300006158	0.00642503	0.98518	0.117968	0.75156	-0.0580843	0.90026	0.29694	0.48206	0
12695	Cipp	M200006337	0.164898	0.93578	0.271406	0.72832	0.252839	0.8207	0.605449	0.55264	0
12696	-	M300016167	-0.224581	0.2577	-0.236776	0.28346	-0.178996	0.40368	-0.242242	0.26206	ND
12700	Cish	M200001826	0.330678	0.4077	0.123865	0.62938	0.118292	0.73408	-0.112515	0.66996	1
12702	Socs3	M200001348	0.204372	0.4077	0.00542593	0.9844	0.018299	0.95564	-0.126429	0.70252	0
12703	Socs1	M200000042	-0.330826	0.144272	0.226311	0.36898	0.371148	0.2545	0.54584	0.010083
12704	Cit	M200002701	0.292647	0.39632	0.152111	0.64164	-0.0355598	0.93978	-0.223889	0.42516	0
12705	Cited1	M200000898	-0.120374	0.71982	0.116223	0.62506	-0.0710903	0.86574	0.381684	0.141006	1
12709	-	M300016232	0.0166351	0.94994	0.100882	0.76326	0.0426657	0.92868	0.451884	0.082806	0
12715	Ckm	M200000890	0.225757	0.6133	0.106392	0.71832	0.196129	0.6092	0.448588	0.24248	0
12716	Ckmt1	M200000349	-0.106667	0.90276	0.358146	0.62864	0.217095	0.83952	0.227859	0.79766	0
12721	-	M300007371	0.109695	0.80336	0.0908648	0.83506	-0.289354	0.5017	-0.00161306	0.99816	0
12721	Coro1a	M300007372	0.121055	0.5865	0.11196	0.6755	0.127887	0.6587	0.0181923	0.9517	0
12721	Coro1a	M200005501	0.04166	0.96212	-0.883062	0.1693	-0.276249	0.8067	-0.0271944	0.97252	0
12722	Clca1	M300010705	-0.197105	0.87294	0.108382	0.82842	-0.0214474	0.99144	-0.0919099	0.98202	0
12722	Clca1	M300010703	0.408237	0.22204	0.128366	0.59796	0.1581	0.56178	0.00112939	0.99752	0
12723	Clcn1	M300006914	-0.500609	0.088988	-0.631217	0.105906	-1.00751	0.0021186	0.187463	0.50748	0
12723	Clcn1	M300006915	-0.130188	0.69606	0.0922297	0.77898	-0.00585961	0.98672	-0.0409929	0.90228	0
12724	Clcn2	M200011840	0.0879098	0.7383	-0.136471	0.5803	-0.181507	0.62654	-0.153006	0.50788	0
12725	Clcn3	M300000543	-0.00727353	0.97808	-0.0084978	0.96704	0.188442	0.5403	-0.566178	0.043784	1
12725	Clcn3	M200006191	-0.13978	0.47194	0.000566919	0.9978	0.109966	0.64846	-0.405725	0.087324	1
12727	Clcn4-2	M300000091	-0.244802	0.43524	0.141423	0.74658	-0.437779	0.4578	-0.184437	0.59318
12727	Clcn4-2	M200012246	0.293104	0.35588	0.230481	0.53036	-0.185812	0.79174	0.116037	0.82982
12728	CLC5_MOUSE	M200008665	0.0899498	0.6692	0.0455151	0.89094	0.121088	0.76668	0.0140715	0.95382	0
12729	Clns1a	M300004640	-0.0572981	0.86156	-0.175121	0.61124	0.162051	0.62768	-0.0391026	0.90312	0
12737	Cldn1	M200007395	-1.02349	0.28998	-0.164383	0.88248	0.268706	0.960665	0.00978229	0.99742	0
12738	CLD2_MOUSE	M200008867	-0.314286	0.77734	0.186659	0.78002	0.0814589	0.89494	0.263802	0.76046	0
12739	Cldn3	M200006230	0.520999	0.053788	0.694985	0.0020776	0.494007	0.051128	0.824473	0.0045496	0
12740	-	M300018342	0.267093	0.42428	0.449692	0.2525	0.586192	0.066098	0.99857	0.127234	0
12741	Cldn5	M300013147	-1.19172	0.03877	-0.531753	0.163576	-0.179638	0.75824	-0.49583	0.54096	0
12745	Clgn	M300000283	-0.999163	0.006653	-1.02858	9.63e-05	-1.1544	0.007712	-1.33078	0.00061484	0
12747	Clk	M200000689	-0.0833579	0.70916	0.144714	0.5631	0.186834	0.5325	0.380566	0.138988	0
12748	-	M300005915	-0.145193	0.57684	-0.246268	0.37778	-0.192499	0.34986	-0.34727	0.197872	ND
12750	Clk4	M200002797	0.377322	0.152622	0.184048	0.46928	0.385613	0.48964	0.462013	0.173532	0
12751	Cln2	M200003948	0.307049	0.130602	0.617065	0.075462	0.582404	0.0092538	0.680119	0.00107072	0
12752	Cln3	M200000044	0.299245	0.22982	0.233946	0.45036	0.237564	0.47962	0.474895	0.22422	0
12753	Clock	M300006567	0.0660133	0.85408	-0.170631	0.61402	-0.0822285	0.83028	0.205572	0.75692	1
12753	Clock	M200001394	-0.168847	0.4451	-0.319041	0.179792	-0.29701	0.29904	-0.0317782	0.8893	1
12757	Clta	M200002287	0.159079	0.417	0.085133	0.65312	0.139286	0.62694	0.296353	0.119514	0
12759	Clu	M200012637	-0.332734	0.38402	-0.0555962	0.91482	0.179696	0.82312	0.307922	0.53476	0
12763	Cmah	M200002709	-0.0860307	0.89088	-0.123081	0.65486	0.0189646	0.97822	0.463295	0.45876	ND
12764	Cmas	M200001463	0.0796452	0.68268	-0.13268	0.55248	-0.0651333	0.76138	-0.314864	0.133936	0
12765	Il8rb	M200003054	-0.929231	0.4824	0.0287786	0.97452	0.968498	0.43334	-0.0515229	0.97572	0
12766	Cxcr3	M300020938	0.101203	0.69702	0.107431	0.71912	0.230816	0.38616	0.0885377	0.79598	ND
12767	Cxcr4	M300016342	0.269512	0.177246	0.17423	0.55028	-0.00905228	0.9849	-0.0318762	0.92406	1
12768	Ccr1	M200014909	-0.11843	0.72506	0.0318144	0.9307	0.122535	0.77014	0.158475	0.52528	0
12769	Ccr9	M300018646	0.216347	0.58918	0.0386847	0.88408	-0.00353869	0.99104	-0.166194	0.73968	1
12770	Ccr1l1	M200014911	-0.107569	0.7741	-0.00334216	0.99234	0.153494	0.75522	0.0139907	0.97058	ND
12771	Ccr3	M200014908	-0.122753	0.74962	-0.147368	0.69172	-0.0119655	0.98234	-0.2801	0.54144	0
12772	Ccr2	M200002339	-0.613807	0.46974	0.114807	0.90412	-0.0148016	0.98868	-0.338216	0.74216	ND
12773	-	M300018725	-0.300361	0.85324	1.41005	0.21124	0.729431	0.56756	-1.30528	0.42702	0
12774	Ccr5	M200003301	0.317221	0.56628	-0.041033	0.9187	-0.0959482	0.90958	0.110004	0.85232
12775	Ccr7	M200001116	0.343577	0.972967	-0.519718	0.7663	-0.401827	0.980355	0.133664	0.982755	0
12776	Ccr8	M200002629	-3.19579	3.05e-10	-1.37678	0.002356	-3.21615	6.87e-07	-2.32068	0.00024664	0
12777	Gpr2	M200008658	0.265735	0.70226	0.248465	0.56766	0.411072	0.52618	0.115035	0.90578	1
12778	Cmkor1	M300015361	0.0590813	0.89346	-0.000796199	0.9978	-0.0981345	0.7965	0.0685434	0.93582	0
12780	-	M200008157	0.0982074	0.81998	0.299931	0.49116	-0.440372	0.32534	0.0809613	0.84756	0
12785	Cnbp1	M200002527	-0.0350083	0.8632	0.14223	0.46222	0.100364	0.6333	-0.105653	0.5738	ND
12789	Cnga2	M200002146	0.184109	0.42584	0.201127	0.41914	0.411114	0.110546	0.240963	0.35602	0
12790	Cnga3	M300004944	-0.218258	0.4445	0.18083	0.41984	0.0168393	0.93982	0.194383	0.50228	0
12793	CNIH_MOUSE	M200001259	0.190766	0.4811	0.118304	0.74286	0.0274324	0.91788	0.0535896	0.83778	0
12794	CNIL_MOUSE	M200001199	0.0514104	0.92836	0.0439429	0.8922	-0.352519	0.34886	0.11014	0.86052	ND
12795	Plk3	M300006227	-0.0770572	0.82036	-0.163847	0.57772	0.713081	0.086366	0.646193	0.145232	0
12795	Plk3	M300006228	-0.030689	0.91492	-0.03278	0.90942	-0.0029316	0.99066	0.0337277	0.91108	0
12796	Camp	M200001469	-0.081609	0.92006	-0.296351	0.39376	-0.172275	0.70872	0.226378	0.74292	0
12797	Cnn1	M200001701		ND	-0.133682	0.948358	1.69688	0.904555	-0.663237	0.948409	0
12798	Cnn2	M200004217	-0.26595	0.33884	-0.220259	0.42094	-0.0228873	0.91788	0.320137	0.195434	0
12799	Cnp1	M200003395	-0.521119	0.02362	-0.625658	0.025516	-0.623355	0.137552	-0.536122	0.175912	0
12801	Cnr1	M200002624	0.226322	0.51398	0.262381	0.43202	0.451564	0.332	0.211479	0.57574	1
12802	Cnr2	M200000545	-0.0214471	0.94574	0.0306652	0.92902	-0.233914	0.61834	-0.189588	0.57896	0
12803	Q62509	M200013217	-1.57801	0.57974	-0.0655888	0.94004	-0.208416	0.84724		ND	0
12804	Cntfr	M200006945	0.0225746	0.95816	-0.148005	0.59356	0.0239622	0.95572	0.123007	0.76264	1
12805	Cntn1	M200002026	0.0183819	0.93458	-0.0957821	0.72016	-0.126888	0.51928	0.156618	0.4279	0
12807	Hps3	M200015691	0.072722	0.75398	-0.0502517	0.88072	-0.196011	0.57888	-0.312653	0.54622	0
12808	Cobl	M300002040	0.174251	0.56672	-0.0886001	0.82612	-0.273522	0.45984	-1.04004	0.048574	0
12808	Cobl	M300002041	0.267231	0.2188	0.0739238	0.7571	-0.327399	0.2679	-0.511873	0.05716	0
12808	Cobl	M300002037	0.49955	0.35702	0.272206	0.46694	0.0334385	0.95466	-1.50553	0.147084	0
12808	Cobl	M300002039	0.0979005	0.74636	0.0332736	0.92544	0.00505543	0.98648	-0.345154	0.22248	0
12810	-	M300002484	-2.0562	0.59984	-0.120387	0.8955	1.24659	0.146348	2.35966	0.162056	0
12812	NM_181329	M200006625	0.155642	0.43902	-0.0125622	0.962	0.00917093	0.96298	0.00527217	0.98252	0
12813	Col10a1	M200001989	-0.0338021	0.8712	-0.0382919	0.85984	0.0518289	0.792	-0.108998	0.6148	0
12814	Col11a1	M300005873	-1.32359	0.64106	-0.268061	0.88646	0.198019	0.92534	0.946492	0.75084
12815	-	M200003836	-0.024268	0.9275	-0.0783238	0.72864	-0.0422702	0.86858	-0.0855535	0.78708	0
12815	-	M300004066	1.01984	0.42386	0.507351	0.3344	0.202197	0.82372	1.07345	0.41254	0
12816	Col12a1	M300008192	0.327565	0.81294	0.0401808	0.94682	-0.173346	0.8153	0.357023	0.74046	1
12816	Col12a1	M300016470	-0.0139672	0.97234	-0.0327342	0.91372	0.0246312	0.9218	0.0247204	0.94346	1
12817	Col13a1	M300001993	0.412471	0.45722	-0.00398195	0.99282	0.115308	0.86652	0.390311	0.59278	0
12817	Col13a1	M300001992	-0.302066	0.7169	0.0789936	0.88204	-0.332386	0.57296	-0.556492	0.68454	0
12818	Col14a1	M300017225	0.0311951	0.92166	0.030321	0.93424	-0.0405578	0.90414	0.0681451	0.84686	ND
12818	Col14a1	M200013553	-0.00768918	0.97638	-0.0143636	0.96398	0.0122444	0.9643	0.0203418	0.94822	ND
12818	Col14a1	M300003243	0.225767	0.43876	0.131816	0.77762	0.0034828	0.99588	-0.316956	0.36104	ND
12818	Col14a1	M300003239	0.0335286	0.91108	-0.0757467	0.83876	0.0192212	0.95944	-0.133195	0.71192	ND
12818	Col14a1	M300003240	0.397072	0.8657	0.391187	0.43538	0.468683	0.62984	-0.459755	0.83772	ND
12818	Col14a1	M300003242	0.0981258	0.7002	0.147889	0.73386	-0.245761	0.66592	-0.0255024	0.95118	ND
12818	Col14a1	M300003241	0.0670951	0.89904	0.263878	0.44478	-0.0134666	0.973	-0.0255327	0.9652	ND
12819	Col15a1	M200001698	0.0608859	0.78602	-0.0758109	0.7551	0.149315	0.52608	0.0597771	0.807	1
12819	Col15a1	M300006052	-0.24658	0.73796	-0.0748858	0.81858	0.030154	0.9388	-0.0262457	0.97104	1
12821	NM_007732	M200000444	0.0277766	0.95382	0.0383656	0.91662	-0.332056	0.41876	-0.098859	0.81762	0
12822	NM_009929	M200012500	-0.149524	0.69962	0.315345	0.45468	0.312133	0.50528	0.654345	0.134414	0
12823	-	M200002330	-0.288473	0.936155	0.369496	0.741957	1.53777	0.73676	0.697348	0.92893	1
12823	Col19a1	M300004958	-0.311202	0.954195	0.117248	0.99034		ND		ND	1
12823	Col19a1	M300004956		ND		ND		ND		ND	1
12824	Col2a1	M200000916	0.00312032	0.99182	0.0174618	0.9622	0.0201342	0.95092	0.471288	0.164908	1
12825	Q8CFM4	M300004916	-0.335255	0.2839	0.151982	0.65292	-0.6237	0.1091	-0.141508	0.66394	0
12825	Q8CFM4	M300014994	-2.84827	0.777506	-0.69734	0.801442	-0.456536	0.967434		ND	0
12826	Col4a1	M300007740	0.106152	0.68194	0.361716	0.25652	0.756402	0.054492	1.19856	0.0005881	1
12826	Col4a1	M300007738	0.353979	0.62552	0.419852	0.2751	0.757179	0.143394	1.23666	0.0015193	1
12826	Col4a1	M300007742	0.162014	0.6333	0.085059	0.74906	0.321859	0.31982	0.466791	0.102628	1
12826	Col4a1	M300007741	0.423102	0.3375	-0.0845274	0.8655	0.141615	0.85614	0.42662	0.47626	1
12827	Col4a2	M200011974	0.221092	0.52934	0.572093	0.059544	0.811586	0.0016866	1.74638	6.2e-11	1
12827	Col4a2	M300007743	-0.0790655	0.8218	0.20137	0.42542	0.37165	0.069304	0.853114	0.0086964	1
12827	Col4a2	M300007745	0.181361	0.7807	0.254353	0.31366	-0.0701341	0.8428	0.723453	0.136336	1
12827	Col4a2	M300007748	0.675753	0.1982	0.284074	0.6425	-0.61797	0.39232	0.405196	0.4293	1
12828	Col4a3	M200002673	-0.911084	0.36126	-0.084155	0.83084	0.196064	0.72564	-0.0944518	0.90386	0
12829	-	M300004961	-2.61961	0.0963032	-0.229223	0.925449		ND		ND	0
12830	Col4a5	M200009824	-0.289788	0.29264	0.256616	0.183384	0.478361	0.175024	0.248733	0.35084	0
12831	-	M300005322	-0.11875	0.8522	0.0276451	0.95052	0.129844	0.74286	0.496793	0.3063	0
12831	-	M300005317	-0.127647	0.69354	0.00867911	0.97822	0.19801	0.58584	0.280745	0.36854	0
12831	-	M300005321	0.0459382	0.8603	0.0699424	0.8063	0.179754	0.47926	-0.221691	0.56444	0
12831	-	M300005323	1.53839	0.30624	0.32894	0.42672	0.218278	0.74076	0.533176	0.62192	0
12832	-	M200002917	0.0497285	0.89152	0.182394	0.58342	-0.252401	0.38208	-0.158276	0.66782	0
12833	Col6a1	M200000943	0.276972	0.84356	-0.0522469	0.90264	-0.00877601	0.99096	-0.0925097	0.93596	0
12834	-	M300002087		ND	-0.163335	0.8746	-0.102457	0.9702	-0.378144	0.942498	0
12835	Col6a3	M300018949		ND	0.812655	0.59664	1.74056	0.813928	-0.271011	0.986087
12835	Col6a3	M300005030		ND		ND		ND		ND
12836	-	M300004723	0.385714	0.48162	0.226302	0.6088	0.149028	0.6966	0.341629	0.4665	0
12837	-	M300015626	-0.448447	0.962455	0.619282	0.70668	-0.390543	0.80324	0.106059	0.97438	ND
12837	-	M300015625	0.243829	0.79722	0.0766383	0.84428	-0.475379	0.56632	0.00837031	0.99378	ND
12839	Col9a1	M300004962	-0.132648	0.6472	0.0042088	0.98624	-0.300003	0.42148	-0.15759	0.67746	0
12839	Col9a1	M300004963		ND	0.125019	0.974794		ND	0.599743	0.967789	0
12840	Col9a2	M200001266	-0.883464	0.24708	-0.296515	0.43138	-0.491668	0.47944	0.361638	0.63908	0
12841	Col9a3	M200009341	-0.246559	0.64696	0.0908849	0.74094	-0.0857722	0.83802	-0.263324	0.62994	0
12841	Col9a3	M300005703	-0.21511	0.44004	0.0910229	0.81608	-0.573288	0.17153	-0.173598	0.6475	0
12841	Col9a3	M300005702	0.183279	0.50056	-0.0317197	0.9202	-0.0438614	0.93104	-0.0183121	0.95582	0
12842	Col3a1	M200004448	0.271692	0.4772	0.122942	0.80692	0.119989	0.8216	0.641042	0.168324	0
12843	-	M200001767	-0.309652	0.367	-0.0867477	0.80454	-0.177004	0.68518	0.0246576	0.95926	0
12845	Comp	M300007933	0.0232481	0.96568	0.0149045	0.96668	-0.380626	0.36588	-0.289657	0.50186	1
12846	Comt	M200007835	0.0898268	0.75672	-0.191498	0.70796	-0.245859	0.70956	-0.0619893	0.84552	0
12847	Copa	M200006799	0.214584	0.58252	-0.141326	0.71618	-0.0538823	0.91208	0.0353612	0.91682	0
12848	Cops2	M200001404	-0.0968814	0.71504	-0.0683123	0.8197	0.0438451	0.89146	-0.0279024	0.92858	0
12850	Coq7	M200003930	-0.038	0.91906	-0.266617	0.43752	-0.185186	0.67152	-0.304772	0.32194	0
12854	CORT_MOUSE	M300006401	-0.135261	0.73632	-0.090263	0.81756	-0.126819	0.72934	-0.0302676	0.94192	0
12857	Cox4i1	M200000813	0.0791725	0.70432	0.194156	0.36118	0.0889134	0.69596	0.33415	0.15659	0
12858	Cox5a	M300000005	-0.263486	0.18745	-0.435089	0.103626	-0.21659	0.51846	-0.345453	0.21642	0
12859	Cox5b	M200011932	0.154288	0.54882	0.0812862	0.69402	0.0375462	0.91232	0.262803	0.2557	0
12861	Cox6a1	M200013993	-0.028584	0.933	-0.242307	0.38458	-0.176486	0.54306	0.0862633	0.75988	0
12862	Cox6a2	M200014014	-0.804652	0.862642	-0.47593	0.69102		ND		ND	0
12864	Cox6c	M300001274	-0.101592	0.59316	-0.2235	0.31252	-0.113403	0.61048	-0.138299	0.46402	0
12866	Cox7a1	M200000818	-0.019191	0.93682	-0.00239356	0.99014	0.00456759	0.98116	-0.031111	0.90996	0
12867	Cox7c	M300018873	-0.190603	0.5438	-0.0242206	0.95268	-0.130596	0.76166	-0.231695	0.52958	0
12868	Cox8a	M200003258	-0.100689	0.73848	-0.149205	0.47968	0.030893	0.9188	0.150708	0.53294	0
12869	Cox8b	M200001471	0.151305	0.56992	0.0783549	0.8341	-0.119361	0.71878	0.420978	0.20436	0
12870	Cp	M300000454	-0.309927	0.55486	-0.288321	0.3715	0.33363	0.58968	-0.471166	0.4439	0
12870	Cp	M300000452	0.0703399	0.996971	0.629706	0.91604	0.608739	0.923876		ND	0
12873	Cpa3	M200000410	0.17363	0.7601	0.431502	0.112716	-0.258258	0.45176	0.531792	0.23606	0
12874	Cpd	M200003997	-0.152543	0.84636	0.83053	0.066116	0.771485	0.3012	1.17903	0.020648	0
12876	Cpe	M300011169	1.25909	3.25e-06	0.113659	0.75712	-0.0475827	0.9291	-0.312783	0.33876	0
12877	Cpeb1	M200004280	-0.0963362	0.77692	0.159094	0.532	0.636228	0.079938	0.538244	0.023344	ND
12879	-	M300014118	-0.552366	0.46678	-0.106534	0.77938	0.185967	0.73334	0.106637	0.89942	ND
12889	Cplx2	M200002208	1.01427	0.0465	-0.0162294	0.97226	0.0413845	0.94882	-0.225768	0.74712	0
12890	-	M300004820	-2.84826	0.4092	0.813701	0.48526	-1.7967	0.911656		ND	ND
12891	Cpne6	M200002222	0.022211	0.91892	0.201724	0.42338	0.170397	0.52052	0.271796	0.28938	0
12894	Cpt1a	M200003627	-0.362081	0.21248	-0.25199	0.38814	-0.559517	0.0150586	-0.496705	0.0174804	0
12895	-	M200007676	0.401246	0.49962	-0.332131	0.45084	0.220877	0.79906	-0.114112	0.85602	0
12895	-	M300003409	0.0938438	0.80886	-0.0390701	0.85198	-0.255143	0.39808	0.0017704	0.9951	0
12896	Cpt2	M300006189	-0.0549281	0.79942	0.0230396	0.91734	-0.165132	0.53464	-0.0665252	0.8293	0
12902	Cr2	M300005207	-0.989813	0.911769	-1.73759	0.711355		ND		ND	0
12903	Crabp1	M200007659	-0.581521	0.007291	-0.148175	0.52706	0.108253	0.62152	0.0615557	0.8192	1
12904	Crabp2	M200001933	0.683835	0.61654	-0.555216	0.56756	0.405599	0.74024	0.109825	0.9305	0
12905	Cradd	M200003506	0.403962	0.150774	0.0288756	0.89046	-0.15161	0.53906	-0.237618	0.31308	1
12908	Crat	M200003880	-0.14812	0.56106	-0.265624	0.45446	-0.479666	0.27786	-0.0949318	0.81036	0
12909	Crcp	M200003576	-0.100388	0.7222	0.00550846	0.98524	-0.0499046	0.90082	-0.0896402	0.76376	0
12912	Creb1	M300004861	0.0471587	0.84984	0.0427477	0.86094	-0.282941	0.26486	0.0466418	0.8609	1
12913	Creb3	M200003089	0.44425	0.077588	0.121115	0.5838	0.393895	0.070896	0.915948	0.0014233	ND
12915	Crebl1	M200001576	0.278907	0.24542	-0.0460171	0.8646	0.229549	0.3853	0.191723	0.45456	0
12916	-	M200002218	0.110976	0.85624	-0.290114	0.35466	-0.317161	0.44334	-0.0803787	0.87608	ND
12916	Crem	M300004007	0.238247	0.59342	-0.351355	0.188106	0.247628	0.39696	-0.299499	0.47848	ND
12916	Crem	M300004006	-0.294554	0.56058	-0.159319	0.65366	-0.509215	0.175088	-0.340486	0.561	ND
12918	NM_205769	M300020521	1.44112	0.42046	0.174804	0.75528	-0.114386	0.9335	-0.276848	0.69436	0
12919	Crhbp	M300002890	-0.102069	0.76854	0.0568712	0.88848	-0.427932	0.182514	-0.14537	0.78452	0
12921	Crhr1	M300001706	1.38881	0.00088476	0.453568	0.57142	-0.225088	0.7966	-0.408401	0.7289	1
12922	Crhr2	M300000430	-0.170958	0.72584	0.365777	0.28066	0.37006	0.28468	0.232203	0.48666	0
12922	Crhr2	M200001804	-0.0756219	0.90494	0.458573	0.20206	0.28097	0.66958	-0.163642	0.79954	0
12927	Bcar1	M200001439	0.124447	0.55462	0.0580627	0.76244	-0.0708192	0.76168	0.0261099	0.89964	0
12928	Crk	M200004283	0.297959	0.34544	0.343008	0.42956	0.0645237	0.88736	0.258309	0.53176	0
12929	Crkl	M200012999	0.280527	0.46352	0.0619942	0.87608	0.509558	0.3036	0.154206	0.67606	0
12931	-	M300000937	0.0520605	0.95572	0.0938622	0.93334	-0.0691306	0.94302	0.359239	0.71322	0
12933	-	M200004480	0.174424	0.51264	0.0865752	0.78918	1.01675	0.00120246	-0.0181155	0.953	1
12933	-	M300006505	0.482091	0.36438	0.429616	0.28696	-0.0046029	0.99374	-0.00301534	0.99274	1
12933	Crmp1	M300006504	0.244884	0.54298	0.196639	0.36744	1.22388	5.11e-06	0.168565	0.7319	1
12934	Dpysl2	M200013883	-0.0515632	0.84842	0.23302	0.54408	-0.54783	0.153398	-0.100328	0.76218	0
12934	Dpysl2	M300003078	0.564077	0.5017	0.00363981	0.99158	-0.232771	0.8063	0.125066	0.90388	0
12939	Pcdha5	M200012273	0.475953	0.69412	-0.276567	0.65454	-0.375027	0.7048	0.0612547	0.97858	0
12944	-	M300011236	-0.268685	0.56826	-0.0703387	0.80444	0.148295	0.77374	0.00344454	0.99344	0
12945	Dmbt1	M300018358	0.168675	0.59482	-0.206739	0.51792	0.129236	0.75674	0.26003	0.5182	0
12945	Dmbt1	M300018357	-0.229286	0.5213	-0.0729472	0.80386	-0.200208	0.61808	-0.116838	0.83204	0
12946	Crry	M300001518	0.414395	0.083858	0.501289	0.0142012	0.793004	0.00171842	0.910085	0.00088614	0
12946	Crry	M300001516	0.0245156	0.96548	0.414861	0.31254	0.68381	0.21716	0.8296	0.2004	0
12950	Hapln1	M300002857	0.335556	0.41142	0.214603	0.5933	-0.0605702	0.90788	0.228634	0.63622	0
12950	Hapln1	M300002858		ND	-0.404277	0.980688	-0.882021	0.953063		ND	0
12951	Crx	M200002634	-0.437307	0.78264	-0.101457	0.90954	0.170444	0.92044	-0.137317	0.94106
12952	Cry1	M200005258	0.110542	0.63916	-0.0355254	0.8981	0.0491888	0.89678	0.130108	0.57178	0
12953	Cry2	M300005524	0.17758	0.53264	-0.0194126	0.96346	-0.175662	0.69404	0.052126	0.92064	0
12954	Cryaa	M300003873	1.16002	0.862727	-0.108186	0.96678	0.531213	0.82358	-0.803373	0.74448	0
12955	Cryab	M300008052	0.168709	0.45182	0.858369	0.00034074	0.974303	0.00061258	1.27007	2.88e-06	0
12955	Cryab	M200000064	0.304462	0.4757	0.924344	0.021102	0.893167	0.02658	1.1041	0.0182056	0
12957	Cryba1	M300000107	0.506522	0.859675	0.163442	0.78132	-0.441131	0.6293	0.167654	0.93764	0
12957	Cryba1	M200004520	0.624834	0.897157	0.570101	0.5387	0.415576	0.945996	0.302333	0.967137	0
12958	Cryba2	M200015753	-0.505399	0.71786	-0.163424	0.66376	-0.529603	0.76144	-0.546641	0.70168	1
12959	Cryba4	M200008271	0.0249203	0.937	0.15854	0.56778	0.187054	0.61956	-0.16466	0.49838	0
12960	Crybb1	M300006620	-0.698536	0.689685	0.184186	0.78454	0.967424	0.5196	0.329256	0.81848	0
12961	Crybb2	M200000440	-0.00914288	0.998711	0.140841	0.8974	0.401847	0.943096	-2.63181	0.814823	ND
12962	Crybb3	M200008295	-0.217246	0.87994	0.184184	0.7541	-0.763369	0.28718	-0.156324	0.90684	0
12964	Cryga	M200003825	-0.254533	0.3734	0.0625898	0.83168	-0.132621	0.65066	-0.0514283	0.8751	0
12965	Crygc	M300004859	-0.217285	0.54216	0.0569898	0.8921	-0.486193	0.37586	-0.194485	0.49536	0
12966	Crygc	M200006948	0.450526	0.963955	-0.342184	0.74644		ND	-1.1729	0.90197	0
12967	Crygd	M300019633	-0.0273371	0.9682	0.0961916	0.88224	-0.184989	0.7776	-0.338684	0.5398	0
12968	Cryge	M300011998	-0.112605	0.75788	-0.0256677	0.94062	-0.496909	0.22672	0.00631666	0.98134	0
12969	Crygf	M300004856	0.0521001	0.89116	-0.189849	0.37902	-1.00286	0.00117456	0.0436181	0.90868	0
12970	Crygs	M200002331	0.403342	0.79866	0.190691	0.78972	0.518635	0.54748	0.0342334	0.96856	0
12971	CRYM_MOUSE	M200002769	-0.386066	0.106446	0.112503	0.73342	-0.144511	0.70418	0.116847	0.6869	0
12972	Cryz	M200001386	0.0498626	0.84004	-0.0734009	0.77516	-0.476222	0.085522	-0.0474103	0.81118	0
12974	Cs	M300000710	-0.133028	0.51678	-0.440252	0.032314	-0.45069	0.0911	-0.57239	0.04658	0
12977	Csf1	M200000282	0.503231	0.40738	0.0931104	0.81348	-0.272464	0.68264	0.472961	0.39658	0
12978	Csf1r	M300004245	0.167303	0.62324	-0.337221	0.56562	-0.222023	0.6352	-0.0373581	0.9415	0
12981	Csf2	M300001750	-2.94794	0.803641	3.05154	0.784935		ND		ND	0
12982	-	M300013450	-0.108686	0.74252	-0.287351	0.54112	-0.298239	0.4845	-0.167746	0.66994
12983	Csf2rb1	M300001528		ND	-0.371409	0.8042	-1.00122	0.82646	0.678879	0.96648	0
12984	Csf2rb2	M200000737	0.281364	0.7334	-0.0445633	0.93722	0.0236482	0.98142	-0.168803	0.85842	0
12985	Csf3	M200000455	-0.329617	0.32498	-0.133352	0.69584	0.0870141	0.77694	0.406434	0.46566	0
12986	Csf3r	M200014855	-0.143973	0.69582	-0.15079	0.60358	0.0361488	0.92306	-0.219592	0.63792	ND
12988	Csk	M300008184	0.0127134	0.95028	-0.0613348	0.81698	0.0691738	0.84486	0.307859	0.151438	0
12990	-	M200005202	-0.114347	0.79012	-0.220744	0.49434	0.228401	0.56942	-0.22559	0.62226	0
12991	Csnb	M200001596	-0.146541	0.57402	0.117198	0.57556	0.198483	0.46372	0.269037	0.32972	0
12992	Csnd	M300000288	-0.154597	0.64756	-0.18772	0.58446	0.101769	0.7835	0.00883861	0.9814	0
12993	CASG_MOUSE	M200002023	-0.115536	0.984608	0.0833627	0.94524	1.08308	0.78574	-1.03681	0.81062	0
12994	Csnk	M300000212	-0.265614	0.46914	-0.541343	0.18578	-0.39382	0.39148	-0.173276	0.66486	0
12994	Csnk	M200001535	-1.10818	0.71602	-0.430589	0.78612	-0.275216	0.90108	-0.00921721	0.99774	0
12995	Csnk2a1	M300008433	-0.00993391	0.96458	-0.36107	0.080636	-0.425925	0.16992	-0.326636	0.15414	0
12995	Csnk2a1	M300021140	-0.173862	0.59008	0.216646	0.43976	-0.213506	0.5022	-0.404878	0.20708	0
13001	Csnk2b	M200005351	0.135742	0.49362	-0.0251541	0.92988	-0.0909859	0.79054	0.104977	0.73586	0
13002	Dnajc5	M300000124	0.225384	0.58146	0.141706	0.55892	0.192988	0.63128	0.236457	0.60016	0
13002	Dnajc5	M300000125	0.188724	0.61024	-0.155339	0.72702	-0.0992022	0.84602	-0.0776675	0.81572	0
13003	Cspg2	M300002861	-0.0478563	0.90026	-0.153226	0.5806	-0.514229	0.099326	0.0867115	0.83224	ND
13003	Cspg2	M300002860	-0.596297	0.52636	0.119817	0.8325	0.734238	0.41892	0.148388	0.8819	ND
13004	Cspg3	M300000301	-0.400884	0.52466	-0.141193	0.8287	0.396389	0.6034	-0.78903	0.37208	0
13006	Cspg6	M200003357	-0.0569595	0.82058	-0.505095	0.0092268	-0.0595739	0.86286	-0.432726	0.094916	0
13007	-	M200012670	0.0459184	0.82552	-0.124101	0.68524	0.0583285	0.82516	0.729588	0.0028166	0
13008	Csrp2	M300002054	-0.0584554	0.84298	-0.400023	0.134722	-0.0702959	0.81452	-0.315339	0.21318	0
13009	Csrp3	M200003487	0.0943414	0.99218	-0.108301	0.96616	-0.710632	0.938054	0.113938	0.98524	0
13010	Cst3	M200001658	-0.152722	0.57096	0.0381076	0.85394	0.0440525	0.83434	0.530125	0.031214	0
13011	Cst7	M200003213	-0.123921	0.76178	0.201661	0.49508	-0.259722	0.53566	-0.113216	0.7894	0
13012	Cst8	M200003895		ND	-0.28805	0.84166	0.144679	0.965	1.13064	0.903722	0
13013	Cst9	M200004034	-2.11651	0.419001	-0.474566	0.73246	1.86376	0.679297	0.27688	0.970918	0
13014	Cstb	M200002288	0.29465	0.151362	0.183922	0.33548	-0.240785	0.2076	0.188001	0.40308	0
13016	Ctbp1	M200002517	0.389053	0.23092	0.216075	0.52624	0.31475	0.33608	0.0203538	0.94974	0
13017	Ctbp2	M200002887	-0.0558541	0.87368	-0.182268	0.63552	-0.216452	0.54152	-0.563477	0.116194	0
13018	Ctcf	M200000182	0.174884	0.60544	-0.0650935	0.83584	-0.0173234	0.96328	-0.151878	0.6632	0
13019	CTF1_MOUSE	M200000650	0.0685009	0.86724	0.0884474	0.84794	0.119367	0.80008	0.144377	0.72096	0
13024	Ctla2b	M300015286	-0.462087	0.147146	-0.351845	0.33334	-0.419018	0.20294	-0.306936	0.34442	0
13025	Ctla2b	M200004490	0.0771437	0.8934	0.00212069	0.9966	0.453198	0.38076	2.59365	2.48e-05
13026	Pcyt1a	M200002296	0.0287582	0.9218	0.0382318	0.8848	-0.271927	0.31778	0.030765	0.91768	0
13032	Ctsc	M200000242	0.389515	0.167958	0.336571	0.25316	0.0962037	0.77476	0.291661	0.39546	0
13033	Ctsd	M200000817	0.184937	0.43306	0.563034	0.046794	0.21545	0.4065	0.487723	0.098926	0
13034	-	M300022305	0.741229	0.0147518	0.346866	0.198054	0.643547	0.0042208	0.695013	0.03856	0
13034	Ctse	M300000564	-0.233539	0.7611	-0.319868	0.2989	0.117921	0.76642	0.264358	0.62798	0
13034	NM_010245	M300017393	-0.73275	0.028306	0.0370496	0.94182	1.01062	0.027822	1.41668	0.0103616	0
13034	NM_010245	M300021141	-0.783808	0.136636	0.200869	0.62072	0.696329	0.048134	1.40841	0.0035888	0
13034	NM_010245	M300016336	-0.304947	0.3455	0.259903	0.46064	0.676734	0.032246	0.985231	0.003759	0
13034	NM_010245	M300016004	-0.264229	0.41346	0.292607	0.45822	0.674771	0.176114	1.03992	0.0026508	0
13035	Ctsg	M200001999	0.367502	0.6017	0.0720708	0.89558	-0.280634	0.7231	-0.0317348	0.97652	0
13036	Ctsh	M200000863	0.322151	0.61546	-0.164409	0.71882	-0.863492	0.062466	0.0517877	0.93978	0
13038	Ctsk	M200001191	0.167404	0.73272	0.103445	0.7912	-0.288053	0.60916	0.0700766	0.88462	0
13039	Ctsl	M300002781	0.128845	0.5164	0.244398	0.2799	0.170064	0.4872	0.557178	0.04518	0
13040	Ctss	M200001409	-1.21074	0.34182	0.00173616	0.99844	-0.800667	0.65398	-0.402034	0.87726	0
13041	CATW_MOUSE	M200007552	0.0493102	0.8599	-0.231565	0.4274	-0.0122182	0.96364	0.0193425	0.95844	0
13043	Cttn	M200013126	0.061997	0.83032	0.106796	0.61348	0.161164	0.54672	0.103078	0.66526	0
13043	Cttn	M300007551	0.274714	0.179448	-0.0275531	0.8953	-0.0109019	0.97296	0.0538495	0.79748	0
13043	Cttn	M200013071	0.192969	0.34308	-0.0764521	0.71802	-0.218764	0.44418	0.00497979	0.9837	0
13047	Cutl1	M300006830	-0.27729	0.7132	0.161766	0.83942	0.204319	0.78452	-0.319745	0.72464	ND
13048	-	M200002160	0.0037108	0.99086	0.0713744	0.81128	0.0927292	0.82562	0.200961	0.6034	0
13048	Cutl2	M300013775	-0.134244	0.76966	0.133767	0.80382	0.114777	0.8617	0.0396034	0.95592	0
13052	Cxadr	M300003563	0.327879	0.54624	0.326724	0.48026	0.234861	0.53696	0.685516	0.34732	0
13052	Cxadr	M300003561	-0.240668	0.51978	-0.0439383	0.87562	0.215209	0.52684	0.092201	0.83092	0
13052	Cxadr	M300003562	0.0770829	0.82202	-0.0259495	0.93464	-0.0588553	0.86992	-0.0476929	0.86462	0
13056	Cyb561	M200009758	0.752511	0.011655	0.246767	0.25468	0.289934	0.24706	0.129497	0.65252	0
13057	Cyba	M300000821	0.0290768	0.89008	-0.0243054	0.94112	-0.0763312	0.80186	0.277829	0.2111	0
13057	Cyba	M200000165	0.105222	0.66176	0.0888991	0.74868	-0.246294	0.45266	0.277658	0.3362	0
13058	Cybb	M300001403	-0.250118	0.82512	-0.0518276	0.95256	0.350836	0.69908	0.419623	0.6307	0
13063	Cycs	M300020157	-0.039444	0.83674	-0.0421156	0.8944	0.0915255	0.78368	0.279517	0.30824	0
13063	Cycs	M300006897	0.0920083	0.8088	0.0102647	0.97716	0.445628	0.18037	0.275433	0.33486	0
13063	Cycs	M300021130	0.150118	0.59962	0.155884	0.57358	0.319657	0.125804	0.0254806	0.915	0
13067	Cyct	M300005445	0.0105198	0.9591	0.0142049	0.96008	-0.291299	0.2259	-0.210329	0.40126	0
13070	Cyp11a1	M300008188	0.0682785	0.83946	0.0712127	0.7433	-0.030339	0.93066	-0.524719	0.35454	0
13072	Cyp11b2	M300003397	0.0462145	0.88846	-0.109112	0.69186	0.0991656	0.82872	-0.0544922	0.8725	0
13072	Cyp11b2	M200013365	-1.86414	0.695064	-1.79888	0.864264	-1.49424	0.901017		ND	0
13074	Cyp17a1	M200000471		ND	-0.125402	0.85416	-0.518406	0.885963	-0.0917449	0.99313	0
13075	-	M300008163	1.94743	0.59636	0.0529441	0.95166	0.106422	0.8982	0.868901	0.55524	0
13076	Cyp1a1	M200003263	-0.161321	0.66008	0.0274425	0.94116	-0.332226	0.52122	-0.0394683	0.90016	0
13077	Cyp1a2	M200003380	-0.399111	0.5906	0.176908	0.7408	0.153212	0.90034	0.419449	0.5823	0
13078	Cyp1b1	M200001746	-0.418612	0.43968	-0.0348276	0.92876	0.240344	0.68688	0.432512	0.4391	1
13079	Cyp21a1	M300004088	0.0913279	0.91616	0.267213	0.73904	0.770075	0.55682	-0.415058	0.8035	0
13081	Cyp24a1	M200002388	-1.10366	0.636146	0.117521	0.85902	-0.353595	0.884031	0.0042552	0.99832	1
13082	Cyp26a1	M300004414	0.0137232	0.9607	-0.327736	0.35262	0.0556836	0.82946	0.437602	0.107408	1
13085	Cyp2a12	M200003935	0.361488	0.91432	-0.305382	0.69344	1.37634	0.54106	-0.996144	0.916929	0
13086	Cyp2a4	M300000694	-0.228502	0.67572	-0.0151189	0.95522	0.2097	0.58038	0.23868	0.5785	0
13089	Cyp2b13	M300012791	-1.47211	0.851842	-0.336913	0.81896	0.183993	0.9504	1.66923	0.871529	0
13090	-	M200003267	-0.197955	0.55986	-0.0955594	0.76078	0.0195738	0.96544	-0.0244944	0.9463	0
13091	Cyp2b10	M300007265	0.0696004	0.77404	0.120704	0.74186	-0.152483	0.73982	0.0362949	0.9187
13094	-	M300008431	0.282075	0.4733	-0.025056	0.95024	0.104017	0.83496	-0.0222261	0.9731	0
13095	Cyp2c29	M200003934	-0.149126	0.69702	-0.162213	0.64978	0.0758529	0.80842	0.0573167	0.83076	0
13097	-	M300019623	-1.22937	0.37644	-0.225222	0.78972	-0.136692	0.83182	-0.105206	0.92876	0
13097	-	M300022008	-0.476727	0.68716	-0.519637	0.44898	-0.458588	0.72942	-0.0903028	0.95368	0
13097	-	M300008454	-0.52866	0.858369	-0.169445	0.983693		ND		ND	0
13098	Cyp2c39	M200013880	0.0188355	0.95152	0.0272608	0.9299	-0.0242666	0.9521	-0.0169047	0.9611	0
13101	Cyp2d10	M300001290	-0.210629	0.59254	0.0123633	0.97186	0.034437	0.94572	-0.403638	0.37064	ND
13101	Cyp2d10	M300001285	0.403631	0.56404	0.114776	0.83576	-0.148053	0.80586	0.416558	0.54292	ND
13105	Cyp2d9	M300003291	-0.20964	0.65428	-0.102965	0.80052	0.168227	0.71348	0.037818	0.92262	0
13106	Cyp2e1	M200004209	-0.409254	0.44282	-0.0775621	0.8635	-0.104605	0.86108	-0.194117	0.68984	0
13107	Cyp2f2	M300000364	0.0259481	0.94812	0.199859	0.6761	-0.049395	0.91198	-0.0892243	0.80208	0
13108	Cyp2g1	M300020421	0.0674028	0.83464	-0.0274287	0.93694	0.0557256	0.88034	0.0207996	0.95318	0
13109	Cyp2j5	M300001380	-0.0426738	0.89394	0.110415	0.7231	-0.191126	0.66304	-0.231586	0.66112	0
13109	Cyp2j5	M300001381	0.102882	0.90888	0.099465	0.81166	0.320477	0.66278	0.0778272	0.95608	0
13110	Cyp2j6	M300001383	-0.39336	0.34	0.0974336	0.70112	-0.0731961	0.80738	0.436407	0.40846	0
13110	Cyp2j6	M300001382	-0.0802225	0.8215	-0.0976325	0.75942	-0.0487195	0.90098	0.0594274	0.89152	0
13113	Cyp3a13	M300006839	-0.057406	0.88724	0.0440621	0.93272	-0.767163	0.197842	-0.226471	0.54336	0
13114	Cyp3a16	M300006782	0.0888206	0.95284	0.236175	0.62324	-0.118751	0.95822	0.0345631	0.9815	0
13115	Cyp27b1	M200002314	-0.709725	0.910214	0.85031	0.652174		ND	-0.412969	0.92578	1
13116	Cyp46a1	M300002651	0.377341	0.116816	-0.102049	0.7097	-0.276641	0.16936	-0.26738	0.24326	0
13117	Cyp4a10	M300006250	-0.213797	0.61054	-0.247399	0.50736	0.143484	0.77274	-0.219435	0.65498	0
13118	Cyp4a12	M300009248	0.0905281	0.83112	-0.0926153	0.85088	0.349239	0.43404	0.325257	0.51172	0
13119	Cyp4a14	M200002553	-0.214313	0.48936	-0.0144207	0.95574	0.111949	0.7015	-0.104861	0.78436	0
13120	Cyp4b1	M300006249	0.343865	0.4332	0.232546	0.56672	-0.186611	0.71072	0.115075	0.76362	0
13120	Cyp4b1	M200000710	-0.0772059	0.78186	-0.0309942	0.90942	0.124284	0.69826	0.0413711	0.8977	0
13121	Cyp51	M200009287	0.244796	0.46778	-0.288065	0.28652	0.0308985	0.96654	0.0919566	0.79698	0
13122	Cyp7a1	M300006012	-0.0123546	0.96338	0.0686106	0.81578	0.115234	0.65896	0.0480369	0.88238	0
13123	Cyp7b1	M200001950	0.150894	0.5339	0.0399031	0.89492	0.0609695	0.8617	0.277271	0.39084	0
13124	Cyp8b1	M200003984	-0.0490133	0.97322	-0.208993	0.78506	-0.192686	0.89628	0.145019	0.9122	0
13131	-	M300006132	0.70987	0.32186	0.24842	0.67166	-0.0160636	0.9729	-0.445231	0.6546	1
13131	Dab1	M300006134	0.496402	0.126784	-0.141335	0.73834	-0.145603	0.726	-0.831818	0.072468	1
13131	Dab1	M300006133	1.83497	0.33688	-0.0496824	0.93796	0.0478582	0.94696	2.4829	0.487072	1
13132	Dab2	M200007525	-1.35477	0.59972		ND	0.138848	0.95704		ND	0
13135	Dad1	M300003123	0.185594	0.53114	-0.114652	0.7107	0.00603765	0.99058	0.0948618	0.76564	0
13136	Daf1	M300005084	-0.703589	0.117088	0.507472	0.091498	0.601803	0.111602	0.638609	0.089506	0
13137	Daf2	M300005086	-0.262413	0.81116	0.0829981	0.85834	0.410905	0.69652	-0.490033	0.68128	0
13138	Dag1	M200002566	-0.14992	0.69914	0.0852455	0.78954	0.0128367	0.97434	0.340846	0.38904	0
13139	Dgka	M200003798	0.0333338	0.86856	0.407146	0.12492	0.390766	0.24134	0.672084	0.0197642	0
13142	Dao1	M300013503	-0.550301	0.41686	-0.278307	0.42668	0.223151	0.5164	0.182901	0.7144	0
13142	Dao1	M300013502	0.0531395	0.90494	-0.0941005	0.736	-0.215982	0.49634	-0.024147	0.96224	0
13143	Dapk2	M200013731	-0.476348	0.194816	-0.11841	0.62944	-0.12373	0.66226	0.108429	0.82216	0
13144	Dapk3	M200002914	-0.189457	0.57266	-0.1394	0.68042	0.0344875	0.91704	0.302631	0.42036	0
13162	-	M200013829	0.926739	0.73126	0.0104498	0.9916	0.362253	0.9165	-0.421182	0.90712	ND
13163	Kifc1	M200005842	0.15753	0.5893	0.316042	0.32526	0.605011	0.2083	0.483045	0.20722	ND
13164	Dazl	M200003359	0.182947	0.54882	0.532091	0.051508	0.362944	0.40354	0.645763	0.02212	0
13166	DOPO_MOUSE	M300000129	0.144919	0.53066	0.128739	0.59764	-0.0351932	0.8814	0.046672	0.82918	0
13167	Dbi	M300005070	-0.17724	0.55398	-0.062639	0.8235	-0.102338	0.76204	0.0839413	0.7773	0
13168	Dbil5	M200014412	-0.399183	0.3694	-0.155111	0.59994	0.169956	0.63418	-0.15627	0.72152	0
13169	Dbnl	M200005628	0.194816	0.38914	0.438041	0.087074	0.215784	0.39194	0.143803	0.6823	0
13170	Dbp	M200001342	0.0464533	0.89106	-0.0737967	0.81728	0.416935	0.090736	0.390156	0.142142	0
13171	Dbt	M200001414	-0.338495	0.21218	-0.0256059	0.9359	0.154661	0.71454	-0.10513	0.68206	0
13172	Dbx1	M300007272	0.33226	0.6024	0.128779	0.81554	0.207969	0.68202	0.481813	0.43714	1
13175	Dcamkl1	M300005786	-0.103128	0.6353	-0.152222	0.60116	0.104782	0.78818	0.535205	0.02995	0
13175	Dcamkl1	M300005785	-0.0805429	0.8456	-0.0470361	0.8563	-0.0455339	0.92038	0.132674	0.71842	0
13177	Dci	M200007830	-0.151805	0.55044	-0.119049	0.69634	-0.202006	0.4993	0.0148559	0.95372	0
13178	Dck	M300006637	-0.282788	0.32338	-0.000446006	0.99898	0.255013	0.48998	-0.00832454	0.97952	0
13179	Dcn	M200000752	0.239274	0.39324	0.303839	0.26546	0.352363	0.16973	0.554985	0.137716	0
13180	Pcbd	M200008194	0.111794	0.63634	0.0905581	0.7868	0.0300013	0.9296	-0.0553275	0.88002	0
13185	Dscr3	M300003578	-0.0426744	0.88078	-0.333378	0.29216	-0.421887	0.24892	-0.246697	0.4447	0
13190	Dct	M200003799		ND	-0.213223	0.943278		ND		ND	0
13191	Dctn1	M200002453	0.179225	0.4734	0.0937243	0.69698	0.128018	0.76086	0.41767	0.194042	ND
13191	Dctn1	M300007940	0.395832	0.27254	0.196777	0.46912	0.000471057	0.99932	0.434947	0.28164	ND
13193	Dcx	M200003157	-0.169644	0.73298	-0.0149569	0.95488	0.0138651	0.96962	0.0448325	0.89626	0
13194	Ddb1	M200006568	-0.317833	0.39012	0.260197	0.37436	0.158687	0.68168	0.447608	0.04809	0
13195	Ddc	M200003183	0.327444	0.20824	0.200737	0.44648	0.11847	0.65	-0.10759	0.72398	ND
13196	Ddef1	M300003245	0.410423	0.30518	0.10626	0.71888	0.185069	0.69792	-0.206515	0.65442	0
13196	Ddef1	M300003244	0.0697996	0.8076	0.101105	0.7829	0.00998812	0.9785	0.00965131	0.97748	0
13197	Gadd45a	M200000453	-0.459022	0.057506	-0.292295	0.175606	-0.278929	0.26236	-0.698438	0.00055798	0
13198	Ddit3	M200002568	0.111806	0.65434	-0.371643	0.28424	0.25141	0.4433	0.0628614	0.78002	0
13199	Q80TS7	M300000951		ND	-0.0803312	0.987061	0.0429846	0.997273	-1.21014	0.869879
13200	Ddost	M300006266	0.0686533	0.73422	-0.119433	0.5702	0.0242288	0.92156	-0.0706313	0.79536	0
13202	Ddt	M200002268	-0.187633	0.57576	-0.306446	0.41824	-0.205931	0.62552	0.0974189	0.76874	0
13204	Dhx15	M300006528	0.188018	0.52726	0.220512	0.52766	0.212959	0.57392	0.0596431	0.84034	0
13205	Ddx3x	M200015922	-0.0603812	0.79434	0.0160303	0.9523	-0.190448	0.45852	-0.0796721	0.7774	ND
13206	Ddx4	M300002936	0.19449	0.56296	0.727904	0.039422	1.12474	0.002665	1.44085	0.000125366	0
13206	Ddx4	M300002935	-0.00703172	0.99328	0.214307	0.76006	-0.0900468	0.8921	0.287131	0.71412	0
13207	Ddx5	M300002361	-0.12243	0.60754	0.249652	0.30934	0.433473	0.138618	0.144517	0.55058	0
13209	Ddx6	M200009955	0.536452	0.48456	1.39305	0.0184468	0.761613	0.195526	0.727141	0.20952	0
13211	Dhx9	M200003801	-0.0765686	0.7575	0.0283861	0.91198	0.218566	0.42084	0.492405	0.020588	0
13214	Defb1	M200002244	-0.216227	0.7664	-0.116559	0.7904	0.0540067	0.94852	0.0818695	0.9064	0
13215	BD02_MOUSE	M200013821	0.016311	0.9937	0.296692	0.68404	0.0769768	0.96532	0.421826	0.92526	0
13237	Defcr-rs7	M300016697	0.991819	0.69114	0.0998984	0.90464	-0.226872	0.875	0.749084	0.75184	0
13240	Defcr-rs7	M300017477	0.334009	0.72566	0.0285182	0.94938	-0.404827	0.65614	-0.0996364	0.94588	0
13244	Degs	M200006582	-0.151214	0.62496	0.0133171	0.96158	0.0861662	0.79098	0.0596657	0.87666	0
13340	Slc29a2	M200002040	1.19714	0.156326	0.129597	0.87034	0.454369	0.46954	-0.0473787	0.94782	ND
13345	Twist2	M200002795	0.171118	0.70678	0.0986213	0.88542	-0.0957224	0.90288	-0.0468398	0.92696	1
13346	Des	M200002416	-0.292475	0.63218	0.0977689	0.74522	-0.457272	0.31368	-0.0113908	0.96926	ND
13347	Dffa	M300006404	-0.174563	0.84862	-0.381154	0.44222	-0.182494	0.80046	-0.081297	0.91958	0
13349	-	M300011181	0.17329	0.36564	-0.08972	0.81136	-0.351138	0.45746	0.130627	0.66754	0
13350	Dgat1	M300003367	0.188267	0.36214	-0.00792585	0.97328	-0.205421	0.48306	0.116903	0.63014	0
13350	Dgat1	M300003369	0.0792379	0.74652	-0.264836	0.24136	0.0772101	0.75714	0.0166129	0.93314	0
13353	Dgcr6	M200005442	0.316856	0.154264	-0.116468	0.64552	0.0413007	0.88472	-0.132148	0.616	ND
13356	Car15	M200002018	0.268238	0.46368	-0.00900122	0.98414	-0.0717558	0.89476	0.052505	0.90356	0
13358	Slc25a1	M200004472	0.0410781	0.88232	-0.358064	0.18512	-0.248225	0.195886	-0.25112	0.31924	0
13360	Dhcr7	M200012061	0.396914	0.17448	-0.410031	0.096338	-0.319067	0.30818	-0.186379	0.51588	0
13361	Dhfr	M300002915	-0.0691397	0.79844	-0.247837	0.44262	0.021841	0.971	0.00548148	0.98388	0
13363	Dhh	M200015281	0.17202	0.67114	-0.0603475	0.8315	0.0031605	0.99332	0.0480342	0.90886	ND
13367	Diap1	M200001268	-0.304366	0.25676	-0.0720262	0.80014	-0.0289616	0.91056	-0.153167	0.5133	0
13368	Dffb	M200015715	0.0391188	0.88434	0.333434	0.34652	0.296695	0.32894	0.262774	0.182192	0
13370	Dio1	M300009540	-0.358473	0.7762	0.238435	0.76966	-0.301898	0.87926	0.869863	0.51612	0
13371	Dio2	M300000916	-0.757363	0.957631	0.477869	0.93662		ND	0.257247	0.97922	0
13380	Dkk1	M200002614	0.0453967	0.86258	0.00435175	0.99034	0.0940333	0.83936	0.0724779	0.85298	1
13382	Dld	M200001205	0.207029	0.44534	0.103449	0.77302	-0.00172691	0.99756	0.0286834	0.93296	0
13383	Dlgh1	M300003491	-0.0971268	0.66962	-0.118257	0.63402	-0.21605	0.39854	-0.022571	0.91862	0
13384	Mpp3	M200003906	-0.206892	0.93616	-0.382066	0.58838	-0.681996	0.53236	-1.75373	0.4122	0
13384	Mpp3	M300001573	-0.0153155	0.97732	-0.0709892	0.87474	-0.300427	0.57352	-0.190316	0.79436	0
13384	Mpp3	M300001570	0.0993759	0.77714	0.243936	0.60156	0.0856761	0.86106	0.144261	0.71288	0
13384	Mpp3	M300001571	0.0220561	0.9403	0.00871462	0.97956	-0.0960838	0.79022	-0.0954414	0.71516	0
13385	Dlgh4	M200005482	0.131293	0.68582	1.13131	0.00011397	1.01824	7.08e-05	1.03969	1.13e-05	0
13386	-	M300012903	-0.173914	0.5332	0.542073	0.27956	0.894322	0.066694	1.30939	6.62e-05	1
13386	Dlk1	M300012902	-3.25526	0.687601	1.3377	0.098312	1.46326	0.3386		ND	1
13388	Dll1	M200002010	-0.401466	0.29784	-0.0657741	0.79124	0.417432	0.27434	0.430145	0.22372	1
13389	Dll3	M200003176	-0.248668	0.55352	-0.4634	0.26406	0.171322	0.73782	0.517481	0.24904	0
13389	Dll3	M300000426	-0.188524	0.44378	-0.15548	0.786	-0.123664	0.79518	-0.0736619	0.87574	0
13390	Dlx1	M200001802	0.283616	0.38392	0.208125	0.38206	-0.276029	0.35732	0.422017	0.121344	1
13392	Dlx2	M200001491	-0.0294165	0.95398	0.115879	0.78874	0.187969	0.60958	0.354692	0.33358	1
13393	Dlx3	M300000200	0.777359	0.64694	0.145585	0.69744	0.113545	0.89876	0.64435	0.5482	1
13394	DLX4_MOUSE	M200002187	0.05325	0.97524	0.585024	0.2232	0.127828	0.86432	0.249691	0.7853	1
13395	-	M300006842	0.00138673	0.99758	0.0432304	0.9453	0.10432	0.82468	0.668072	0.169398	ND
13395	Dlx5	M300006843	0.26655	0.74976	-0.0986998	0.7694	0.139157	0.84602	0.316014	0.69784	ND
13396	Dlx6	M200002179	0.405838	0.20322	0.175576	0.73058	-0.361073	0.48352	0.242974	0.64188	ND
13400	Dm15	M200002379	-0.70907	0.37286	-0.0321586	0.93616	-0.0502582	0.95404	0.116665	0.89972	ND
13401	Dmwd	M300007196	0.135645	0.69698	-0.264045	0.53026	-0.630542	0.187966	0.470555	0.35598	0
13401	Dmwd	M300007197	0.0669237	0.72446	0.167517	0.4875	-0.0568108	0.77224	0.0984423	0.6575	0
13404	Dmc1h	M300003279	-0.731735	0.128648	-1.15081	0.023404	-1.75242	0.0057544	-1.79442	0.0154558	0
13404	Dmc1h	M300003278	-0.535503	0.24044	-0.874585	0.028534	-1.54581	4.28e-05	-1.17014	0.124618	0
13404	Dmc1h	M200000947	-0.425908	0.11965	-0.642067	0.072384	-0.600901	0.081774	-0.639756	0.049074	0
13405	-	M300004457	0.015327	0.9543	0.0769964	0.73008	0.117779	0.7193	-0.306724	0.35222	ND
13405	Dmd	M300004458	0.359874	0.53968	0.0521329	0.89326	0.23065	0.57696	-0.75524	0.26898	ND
13405	Dmd	M300004456	-0.0284452	0.91218	0.000161076	0.99946	0.12087	0.63284	0.0505485	0.83562	ND
13405	Dmd	M300004455	-0.266479	0.984814	-0.935773	0.90816	-0.747104	0.966737		ND	ND
13405	Dmd	M300016080	-0.87009	0.179824	-0.227731	0.59368	0.123146	0.89766	-0.356379	0.77174	ND
13405	Dmd	M300022173	-0.349475	0.73962	-0.0322465	0.96646	0.288956	0.78584	0.172609	0.7929	ND
13405	Dmd	M300016563	-0.46556	0.4885	0.00202625	0.99564	0.27926	0.63758	0.121412	0.83504	ND
13405	Dmd	M300019169		ND	-0.131802	0.989708		ND		ND	ND
13406	Dmp1	M200002637	-0.274156	0.46192	-0.00342743	0.99068	-0.0828708	0.85608	-0.0341251	0.9375	0
13409	Tmc1	M200010758	-0.0748224	0.78324	-0.387706	0.106678	-0.0139464	0.9602	-0.215996	0.4667	0
13409	Tmc1	M300004293		ND	0.358537	0.747222	-2.19632	0.786493		ND	0
13411	Dnahc11	M200003768	0.0935578	0.73338	0.0543332	0.82102	0.161014	0.6679	0.0786475	0.7619	0
13417	-	M300008974	-0.564826	0.020318	-0.184313	0.36006	-0.624958	0.0148334	-0.443436	0.117986	ND
13418	Dnajc1	M200003594	-0.0995466	0.84292	0.262054	0.37944	0.585869	0.34564	0.406344	0.361	0
13421	Dnase1l3	M200002912	-0.164844	0.60314	0.216484	0.44742	0.144549	0.72948	0.134751	0.74424	0
13423	Csad	M200013763	-0.15771	0.55928	-0.537196	0.026422	-0.42176	0.042732	-0.619755	0.025736	0
13423	Dnase2a	M300000477	0.0857715	0.7782	0.155459	0.63184	0.208138	0.68352	0.0961091	0.75716	0
13424	Dnchc1	M200011995	0.144171	0.67472	-0.214578	0.74	-0.334118	0.71148	-0.260565	0.69906	0
13427	Dncic2	M300005436	0.257413	0.23352	0.168818	0.38896	-0.146971	0.659	0.186204	0.41592	0
13429	Dnm	M300005308	0.130471	0.80616	-0.0691199	0.92576	-0.238365	0.74444	-0.0942434	0.89192	0
13429	Dnm	M300005307	-0.00112309	0.99608	0.132977	0.54808	0.0323068	0.90952	0.0196387	0.93164	0
13430	-	M300008727	-0.146668	0.54738	-0.0908795	0.77994	-0.225981	0.617	0.0602213	0.8683	0
13430	Dnm2	M300008726	-0.387734	0.38832	-0.165623	0.79378	0.158822	0.769	0.0631508	0.88332	0
13433	Dnmt1	M300000514	-0.106683	0.69428	-0.283921	0.158566	-0.319527	0.246	-0.335433	0.10299	0
13433	Dnmt1	M200002597	-0.163953	0.58378	-0.357938	0.2345	-0.303976	0.5324	-0.422487	0.20598	0
13434	Dnmt2	M200002467	0.102611	0.85644	0.129915	0.69122	0.1158	0.76752	-0.123726	0.791	0
13435	Dnmt3a	M200002083	-0.985677	0.00067538	-1.25334	6.24e-08	-0.511078	0.027136	-1.12195	1.67e-05	ND
13435	Dnmt3a	M300002313	-1.01324	4.92e-05	-0.895882	0.0032002	-0.584643	0.084812	-0.870767	0.006394	ND
13436	Dnmt3b	M200016018	0.08652	0.77482	0.165379	0.64972	0.784495	0.06239	0.772879	0.014538	0
13437	Dnpep	M300004989	0.176964	0.47504	0.0259782	0.9372	0.0119105	0.96952	-0.0648629	0.80878	0
13445	NM_013812	M300021948	-0.0247719	0.91898	0.0263784	0.90212	0.231598	0.34972	0.00606913	0.97778	0
13445	NM_013812	M300006662	-0.0391571	0.86666	0.0341441	0.88904	0.248884	0.37344	-0.0445611	0.86138	0
13446	-	M300007358	-0.249521	0.43364	-0.551594	0.0097518	-0.501484	0.119996	-0.338224	0.293	0
13447	Doc2b	M200002172	-0.323249	0.58608	-0.039612	0.91982	-0.0619117	0.90874	0.413355	0.67808	0
13448	Dok1	M200000056	0.226942	0.57816	0.438261	0.192108	0.213031	0.67058	0.321096	0.40626
13449	Dok2	M200002995	-0.0197544	0.93462	0.084489	0.69418	0.153315	0.46	0.0698028	0.75838	0
13476	Dp1	M200004094	0.0287197	0.91534	-0.177477	0.67188	-0.250377	0.59436	0.0181914	0.96668	0
13478	-	M300008089	-0.132314	0.72382	-0.010261	0.98064	-0.542297	0.2879	-0.0549912	0.8782	0
13478	Dpagt1	M200003602	-0.0641083	0.80756	-0.296936	0.41154	-0.155955	0.70106	-0.142332	0.72478	0
13478	Dpagt1	M300008090	-0.0369877	0.91542	-0.082786	0.83452	0.0948713	0.82888	-0.00453918	0.99124	0
13479	Dpep1	M200003878	0.396136	0.6945	0.115766	0.87502	-0.339075	0.84852	1.00465	0.77472	0
13480	Adnp	M200003217	0.144502	0.56054	0.14568	0.53272	-0.0752598	0.7915	-0.185661	0.41048	0
13481	-	M300005298	0.25916	0.30096	0.00194125	0.99314	0.0478258	0.83386	0.229049	0.46802	0
13482	Dpp4	M200000417	-0.461047	0.08002	0.0680098	0.8399	-0.204268	0.57996	-0.401179	0.18695	0
13483	Dpp6	M200013867		ND	-1.89702	0.666946	0.842325	0.945243		ND	ND
13486	Dr1	M200008024	0.0261763	0.93928	-0.129598	0.67784	0.0820335	0.7831	-0.0621319	0.84022	0
13487	Slc26a3	M200008843	-0.519687	0.95924		ND	2.50824	0.690554	0.657062	0.95711	0
13487	Slc26a3	M300000167		ND	-0.092456	0.992388	-1.09147	0.939216		ND	0
13488	Drd1a	M300009655	-1.65754	0.338463	0.858235	0.66606	0.685219	0.90516	-2.2181	0.61532	0
13488	Drd1a	M300002782	-0.141044	0.74052	-0.212112	0.43686	0.0579243	0.8451	-0.12996	0.74112	0
13489	D2DR_MOUSE	M200013811	0.31474	0.6366	-0.0330923	0.91246	-0.0478247	0.94624	-0.101028	0.90272	0
13490	Drd3	M200014936	-0.157966	0.59456	0.00612741	0.97596	-0.0949521	0.69436	-0.164624	0.55652	0
13491	Drd4	M200008357	1.29539	0.4009	0.105107	0.84124	-0.450422	0.59072	-0.0118898	0.9916	0
13492	Drd5	M300012112	0.0741833	0.77636	-0.0237763	0.91378	-0.0239966	0.9327	0.0753811	0.74958	ND
13494	Drg1	M200001252	0.0408069	0.84098	0.0151251	0.94228	-0.0614744	0.8327	0.130319	0.54472	0
13495	Drg2	M200013757	0.299988	0.155988	0.167128	0.4918	0.103286	0.709	0.260663	0.28248	0
13496	Arid3a	M200000845	-0.043834	0.8647	0.108265	0.68544	-0.111457	0.77804	0.0249904	0.92514	0
13497	Drp2	M300000042	0.370233	0.44662	0.0959421	0.84338	0.0610363	0.93236	0.193155	0.83062	0
13497	Drp2	M300008831	-0.0119701	0.98996	0.0332091	0.93912	0.160205	0.7954	-0.212266	0.74708	0
13498	Drpla	M300000536	0.175873	0.51612	0.035073	0.87292	-0.17705	0.51414	-0.0547162	0.812	0
13498	Drpla	M300000537	-0.202867	0.979144	0.272817	0.91862	-0.274074	0.972038	1.58027	0.830808	0
13505	Dsc1	M300015346	-0.398985	0.7724	-0.421268	0.52964	0.376159	0.69326	-0.717449	0.43328	0
13505	Dsc1	M200000324	-0.105339	0.80698	0.67755	0.40438	-0.351487	0.41362	-0.0325471	0.9595	0
13506	Dsc2	M300004068	-0.364821	0.6855	-0.0868661	0.80638	0.25117	0.56948	0.958989	0.111146	0
13506	Dsc2	M200001620	0.0029883	0.99104	0.062881	0.8843	0.142379	0.765	0.104127	0.71044	0
13507	Dsc3	M300004070	-0.673966	0.93878	0.0882527	0.925993	0.0513969	0.99078		ND	0
13508	Dscam	M300012763	-0.790504	0.59568	-0.0836905	0.84582	-0.0368779	0.9722	-0.503057	0.83814	ND
13508	Dscam	M300020977	0.498607	0.963093	-0.452054	0.823466	-0.340459	0.90014	-1.02762	0.908199	ND
13508	Dscam	M300021748	0.0719447	0.90102	0.119948	0.7533	0.235288	0.55504	0.309851	0.28802	ND
13508	Dscam	M300021747	-0.14959	0.62488	-0.193256	0.60206	-0.302375	0.70956	0.540504	0.46086	ND
13508	Dscam	M300021745	0.0558755	0.82942	0.0246107	0.94354	0.0844356	0.83326	0.176599	0.61176	ND
13508	Dscam	M200007183	-0.0344785	0.93058	0.0225148	0.95586	-0.00655049	0.98124	-0.133925	0.72682	ND
13508	Dscam	M300021746	-0.0976607	0.73508	-0.0692743	0.80028	-0.045083	0.86162	-0.0442432	0.8681	ND
13510	Dsg1a	M300003679	-0.189047	0.93978	0.319902	0.7591	1.66199	0.846809	0.345923	0.92386	ND
13510	Dsg1a	M300009538	-1.35831	0.12276	-0.153467	0.76812	-0.0343853	0.97234	0.300157	0.83298	ND
13511	-	M300015415	-0.0442499	0.84566	-0.465566	0.066398	-0.549362	0.037124	-0.346118	0.140472	0
13511	Dsg2	M200013936	0.170741	0.6282	-0.171418	0.53228	-0.306598	0.43764	0.218772	0.64996	0
13516	Dspg3	M200002177	0.159074	0.61454	-0.00766749	0.97674	0.0454894	0.92436	-0.0427756	0.90748	0
13518	Dst	M200005722	-0.387624	0.42844	1.4709	5.49e-07	1.4208	3.2e-06	1.79147	1.92e-08	0
13518	Dst	M300004952	-0.203492	0.50392	0.184515	0.55902	0.240957	0.59128	0.54631	0.077062	0
13521	Slc26a2	M200005004	0.389114	0.33072	0.598469	0.017315	1.01199	0.027356	1.2634	0.0055252	0
13522	Adam28	M200009967	-0.135359	0.63976	-0.0413063	0.90114	0.0283714	0.93042	-0.183182	0.70938	0
13524	-	M200016041	-0.613751	0.976422	-0.0491829	0.96618		ND		ND	0
13525	-	M300020900	-1.03972	0.45092	0.110345	0.86182	-0.045182	0.96706	-1.45727	0.563409	0
13526	Adam24	M200015213	0.51019	0.88308	0.852236	0.63942	-1.1092	0.74908	-0.993461	0.6744	0
13527	Dtna	M300004055	-0.0880148	0.69948	-0.148607	0.64994	0.12851	0.75662	-0.187148	0.43966	0
13527	Dtna	M200001306	-0.555058	0.52264	-0.753554	0.39468	-2.14112	0.228575	0.562525	0.907977	0
13528	Dtnb	M300002315	-0.0261024	0.92138	-0.164911	0.55868	-0.400297	0.23898	-0.503365	0.039212
13528	Dtnb	M300002314	-0.224419	0.52846	-0.127379	0.726	-0.297083	0.40428	-0.343878	0.3594
13529	NM_010088	M200007832	-0.146709	0.7051	0.161462	0.67612	0.116442	0.81158	0.240265	0.78156	0
13532	Dub2	M300007507	-0.401421	0.81934	0.776207	0.020994	1.32063	0.0144506	1.82149	4.52e-05	0
13537	Dusp2	M200001919	0.11368	0.82078	0.688008	0.122216	0.646731	0.134626	1.129	0.03515	1
13542	Dvl1	M300006465	-0.103619	0.60896	-0.222625	0.4042	-0.404993	0.20586	-0.312206	0.26008	0
13543	Dvl2	M200002158	0.171011	0.53186	0.00607855	0.97702	0.0149399	0.94278	-0.129255	0.56264	ND
13544	Dvl3	M300000387	0.199609	0.371	0.0560279	0.78624	0.158817	0.47468	0.0851093	0.74636	0
13548	-	M300003577	0.175338	0.5658	0.0907401	0.74378	-0.00490124	0.98808	0.108486	0.74104	0
13549	Dyrk1b	M300000308	0.0477305	0.97042	0.304088	0.57604	0.0773143	0.9174	0.485233	0.51428	0
13555	E2f1	M300005664	-0.416995	0.05865	-0.704943	0.066572	-0.705783	0.02324	-0.769346	0.0124928	ND
13555	E2f1	M300005663	-0.214294	0.36688	-0.446008	0.30336	-0.334835	0.40926	-0.616948	0.026404	ND
13557	E2f3	M200002345	-0.187726	0.41564	0.115204	0.72276	0.30827	0.391	0.082616	0.74242
13559	E2f5	M300005698	0.063734	0.84076	0.264015	0.45216	-0.0127317	0.96854	-0.185507	0.46032	0
13560	E4f1	M200001283	0.0847822	0.76086	-0.10815	0.72616	-0.195324	0.53138	-0.0120733	0.95968	0
13589	Mapre1	M300005660	0.0414114	0.87898	0.215035	0.4675	0.34399	0.3984	0.194803	0.58922	0
13590	Leftb	M200000403	0.776693	0.0032118	0.689636	0.0163302	1.59031	6.03e-07	1.08386	0.00020222	0
13591	Ebf3	M200001708	1.24834	0.03486	0.546266	0.35888	0.799085	0.21508	0.0567748	0.9512	1
13592	Ebf2	M200000065	0.0905999	0.77064	0.128648	0.6125	0.0572903	0.81908	-0.00214812	0.99424	1
13593	NM_010096	M200006936	0.337966	0.68402	0.290745	0.57052	-0.296271	0.64698	-0.344316	0.7602	1
13595	Ebp	M200005452	-0.129012	0.54678	-0.249974	0.36022	-0.328388	0.36958	-0.0807706	0.83706	0
13599	Ecel1	M200009313	0.981231	0.53468	0.00275884	0.99602	0.991162	0.23694	1.0436	0.21778	ND
13602	Sparcl1	M200006283	-0.143747	0.68346	0.109006	0.68592	-0.558602	0.189286	0.178408	0.65472	0
13603	Opn3	M300005157	-0.442034	0.876304	-0.863979	0.63026	0.143373	0.96517	-0.121932	0.982	ND
13605	Ect2	M200001148	-0.0392091	0.9216	0.209226	0.60688	0.323475	0.487	0.00908464	0.9821	0
13608	Edar	M200016042	0.435722	0.37656	-0.0515331	0.87984	0.182696	0.63838	-0.0782628	0.89884	0
13609	Edg1	M300016069	-0.553557	0.1612	-0.161527	0.6334	0.357928	0.5199	0.544628	0.27054	0
13610	Edg3	M300009749	-0.221026	0.41272	-0.0853133	0.75176	-0.0243759	0.9375	-0.124766	0.68586
13611	Edg6	M200007312	0.185552	0.7476	0.204372	0.60716	-0.210212	0.67434	0.0737218	0.92338	0
13612	Edil3	M300009382	-0.241872	0.5001	0.0215458	0.94094	0.244637	0.49232	0.155567	0.48962	1
13614	Edn1	M300002727	-1.0958	0.805625	-0.229257	0.7563	0.505041	0.66548	1.98222	0.148678	1
13615	Edn2	M200000536	-0.543211	0.61488	-0.410309	0.45284	0.622542	0.54748	-0.353864	0.6143	0
13616	Edn3	M200002796	-0.364364	0.32772	-0.00375149	0.99198	-0.497253	0.26334	0.0427297	0.91684	0
13617	Ednra	M300007820	0.0942814	0.72888	-0.0480248	0.87376	0.0303718	0.91386	0.0478682	0.8769	0
13618	Ednrb	M200000892	-0.934318	0.865401	-0.195193	0.96392		ND		ND	1
13619	Phc1	M200002435	-0.158845	0.51574	-0.0502693	0.84138	0.0073459	0.97446	-0.475115	0.02843	ND
13626	Eed	M200003588	0.302991	0.20994	0.0188124	0.94286	-0.159064	0.60244	-0.320504	0.23008	0
13627	Eef1a1	M300011100	-0.13298	0.58046	0.378198	0.40736	-0.0779284	0.76454	-0.305913	0.27444	0
13628	Eef1a2	M200001006	0.00202448	0.9964	0.0153897	0.96328	-0.0832279	0.77134	0.0395847	0.92864	0
13629	Eef2	M300009649	-0.0543211	0.80472	-0.053147	0.88586	-0.204182	0.5963	-0.175664	0.63692	0
13631	Eef2k	M200006792	0.394112	0.24202	0.0460243	0.85272	-0.158661	0.68816	0.25899	0.52852	0
13636	Efna1	M200003390	-0.0808581	0.795	0.0407777	0.90446	-0.114599	0.75568	0.0825386	0.82208	0
13637	Efna2	M200000603	-0.0911442	0.70908	-0.110379	0.66362	-0.108281	0.74538	0.302142	0.30854	0
13638	-	M200002720	-0.0248393	0.93	0.408576	0.097378	-0.481743	0.08084	0.227046	0.44322
13638	Efna3	M300005911	0.0398194	0.93184	0.0977338	0.77622	0.450782	0.25932	0.629764	0.02997
13639	Efna4	M200003426	0.0178417	0.95286	-0.272977	0.4906	0.246566	0.53396	0.274467	0.42952	0
13640	Efna5	M300019687	-0.0520922	0.967	0.117256	0.8207	0.591185	0.59908	-0.10919	0.94506	1
13641	Efnb1	M200001301	0.241383	0.49364	-0.00312011	0.99114	0.0938492	0.8136	0.411466	0.33888	0
13641	Efnb1	M300007619		ND	0.707862	0.5121	-0.00265633	0.999439	0.444457	0.93782	0
13642	Efnb2	M200001552	-0.280227	0.50672	0.211299	0.4583	0.73771	0.055786	0.766621	0.0070194	1
13643	Efnb3	M200004741	0.028794	0.97968	0.296996	0.56532	-0.699288	0.37484	0.146181	0.93222	0
13644	Efs	M200006057	0.402085	0.27484	1.24493	2.94e-07	1.05511	0.00053134	1.24538	0.0003865	0
13645	Egf	M200000518	-0.290498	0.46326	0.189076	0.5064	-0.177184	0.57588	0.0920596	0.78572	0
13646	Klk22	M300021666	0.0392802	0.8587	0.0072785	0.97576	-0.212682	0.3932	0.137878	0.5793	0
13648	Klk9	M300019724	-0.0801544	0.94198	0.325871	0.6036	-0.00827742	0.99416	-0.0576289	0.96268	0
13649	Egfr	M200002716	0.606697	0.69494	0.387656	0.33292	1.71059	0.525416	0.694582	0.63212	0
13650	NM_010117	M300002110	0.676753	0.013554	0.421481	0.190126	0.578453	0.183536	0.703087	0.040874	0
13653	Egr1	M200012044	-0.0353709	0.85662	-0.614785	0.00911	-0.940309	4.15e-05	-1.32476	4.65e-08	ND
13654	Egr2	M200000527	-0.40775	0.31934	-0.315747	0.25368	-0.0321387	0.92074	-0.0645491	0.86096	1
13655	Egr3	M200008615	0.0378252	0.8995	0.181372	0.58028	-0.630274	0.145996	-0.305534	0.49134	1
13656	Egr4	M200014034	-0.0834044	0.78764	-0.216736	0.53924	-0.116025	0.783	-0.0872027	0.79398	0
13660	Ehd1	M200006878	0.253732	0.42958	0.0289049	0.9361	0.259378	0.6293	0.373361	0.3486	0
13661	-	M200002978	0.562571	0.59506	0.00262538	0.99696	0.051816	0.93384	0.102102	0.89604	0
13664	Eif1ay	M200009430	0.103195	0.60528	0.101337	0.60832	0.126322	0.55582	-0.0157001	0.94014	0
13665	Eif2s1	M300002566	0.0309389	0.94736	-0.463226	0.167546	-0.12788	0.71262	-0.65641	0.129058	0
13667	Eif2b4	M200009296	-0.106989	0.76188	-0.195357	0.60808	0.148718	0.78076	0.0683777	0.83424	0
13669	Eif3s10	M300004416	-0.138545	0.60242	-0.0653884	0.85642	-0.0629	0.8945	-0.0685915	0.88134	0
13669	Eif3s10	M300004417	0.0211637	0.9473	0.081435	0.86926	-0.0802916	0.87312	-0.00604297	0.9911	0
13680	Ddx19	M300001350	0.193298	0.33248	0.0358832	0.86606	-0.31789	0.183594	-0.0920598	0.7561	0
13681	Eif4a1	M300015133	-0.119779	0.83424	-0.0295543	0.8984	-0.186972	0.66308	-0.182938	0.70748	0
13681	Eif4a1	M300001726	0.108761	0.6567	0.230463	0.27814	-0.00961568	0.97862	0.0314827	0.90466	0
13682	Eif4a2	M300003570	-0.154285	0.47514	0.127834	0.6075	-0.258293	0.32398	-0.798274	0.00046748	0
13684	Eif4e	M200001516	0.0635739	0.7861	-0.0844786	0.71804	0.235596	0.29998	-0.0869951	0.75542	0
13685	Eif4ebp1	M200002414	0.257202	0.79964	-0.00529473	0.9934	0.671789	0.54036	0.171428	0.8823	0
13688	Eif4ebp2	M200009288	0.00920426	0.97876	0.671457	0.173312	-0.134752	0.73964	0.322066	0.2895	0
13690	Eif4g2	M300000699	0.0139866	0.96646	0.392629	0.196568	0.154252	0.67962	0.425654	0.31986	0
13706	Ela2	M200004254	-0.0253571	0.91892	-0.207846	0.31194	-0.191325	0.49076	-0.224755	0.28846	0
13709	Elf1	M300010392	0.223135	0.48482	0.892151	0.0110178	0.916895	0.036348	1.3108	0.00107392	0
13710	NM_007921	M300000371	0.0869042	0.74482	0.0681776	0.80138	-0.0539934	0.861	0.163805	0.4245	0
13711	Elf5	M200003983	-0.0722686	0.8126	-0.0775185	0.87932	0.336322	0.58826	-0.179784	0.67872	0
13712	Elk1	M300001040	-0.142389	0.57286	0.0779633	0.85218	-0.144475	0.68712	-0.216263	0.596	0
13713	Elk3	M300000963	0.0861767	0.75446	-0.0283964	0.95026	-0.088565	0.87274	0.114887	0.79068	0
13714	Elk4	M200012272	0.387364	0.34732	0.0803361	0.76726	0.0992777	0.77024	0.0613504	0.9251	0
13716	-	M300000932	0.92826	0.76144	0.425109	0.63278	0.34665	0.90662	-1.02198	0.78696	0
13717	-	M200008786	0.280922	0.46528	-0.134805	0.62964	-0.732508	0.02603	0.214616	0.5271	0
13717	-	M300006807	0.232806	0.46916	0.141151	0.733	-0.0323052	0.87996	0.0270184	0.94682	0
13722	Scye1	M300005908	0.046511	0.83832	0.129395	0.64824	0.0425212	0.89868	0.0550448	0.87072	0
13723	Emb	M300002923	-0.583507	0.0068944	-0.295328	0.21652	-0.0396886	0.88806	0.271209	0.2157	0
13726	Emd	M200003703	-0.00455348	0.98322	-0.110506	0.69628	0.232156	0.24114	0.23938	0.32186	ND
13728	-	M200001582	0.263051	0.40046	-0.0196824	0.96788	0.0759017	0.91886	-0.0465538	0.9493	0
13728	Mark3	M300004396	0.295522	0.158678	-0.14283	0.55078	-0.0852993	0.74758	0.0678443	0.85828	0
13728	Mark3	M300004397	0.0521534	0.8721	-0.0442884	0.89962	-0.0766905	0.84908	0.0434073	0.90946	0
13730	Emp1	M200006789	0.93362	0.002348	1.06645	0.067854	1.38576	0.0014529	0.761013	0.090502	0
13731	Emp2	M300003323	0.844341	0.36228	0.563994	0.19421	0.258577	0.82436	0.589708	0.43196	0
13732	Emp3	M200003944	0.021117	0.96606	0.368748	0.130282	0.557049	0.087278	0.677042	0.153078	0
13733	Emr1	M200000856	-0.304567	0.26818	0.0769146	0.79156	-0.0931628	0.69378	0.185468	0.54118	0
13733	Emr1	M300000601	-0.234859	0.68592	0.104899	0.69824	0.0146367	0.97336	-0.140249	0.85448	0
13796	Emx1	M300008910	0.392248	0.59746	-0.0171232	0.97028	-0.0651584	0.91636	0.48681	0.46122
13797	-	M300015023	0.373639	0.70842	0.0357151	0.9132	0.0569497	0.9163	-0.131777	0.86098	ND
13798	-	M300010604	-0.154004	0.80912	0.681839	0.06805	1.82705	0.00177348	1.94554	0.00688	1
13800	Enah	M300005154	0.165493	0.61322	0.0529087	0.81576	0.45646	0.24974	-0.32732	0.5473	0
13801	-	M200002640		ND	-1.05986	0.809883		ND		ND	0
13803	Enc1	M200007621	0.0643916	0.84394	0.140445	0.5174	0.348353	0.105858	0.090275	0.72436	0
13804	Endog	M200001749	0.0025786	0.99282	-0.258324	0.53422	-0.128958	0.7868	-0.00400713	0.99148	0
13805	Eng	M200001997	-0.152513	0.51536	0.402887	0.051454	0.373481	0.087426	0.554648	0.065258	0
13806	Eno1	M300001653	-0.414593	0.38596	-0.390098	0.50072	-0.187064	0.78832	-0.464047	0.35668	0
13807	Eno2	M200001502	0.479163	0.80276	-1.04231	0.046988	-1.03763	0.34146	-0.514607	0.6647	0
13808	Eno3	M200006768	1.42836	0.0079216	0.026893	0.95292	0.787931	0.2752	-0.56937	0.30468	0
13809	Enpep	M200000431	-0.512962	0.75278	-0.168196	0.81518	0.0633814	0.97256	-1.01105	0.62624	0
13809	Enpep	M300005906	-0.471954	0.6742	-0.357663	0.45172	0.00842334	0.996684	0.172327	0.91414	0
13813	Eomes	M200004602	-0.19649	0.56304	0.238868	0.45608	-0.198155	0.5352	0.411344	0.22656	1
13819	Epas1	M200000575	-0.251199	0.46238	-0.402841	0.194064	0.1015	0.79472	-0.605842	0.099344	1
13821	Epb4.1l1	M200003959	0.431155	0.101478	0.36154	0.23384	0.133334	0.6543	0.405253	0.167008	1
13822	Epb4.1l2	M300001930	0.206588	0.35414	0.1731	0.57394	0.127272	0.76298	0.328587	0.168164	0
13822	Epb4.1l2	M300001931	0.293722	0.25318	0.222364	0.52674	0.438131	0.34338	0.378201	0.25166	0
13822	Epb4.1l2	M300001929	0.128601	0.67882	-0.134141	0.62172	0.206745	0.54502	-0.123632	0.751	0
13823	Epb4.1l3	M200003561	0.105242	0.69214	0.0550059	0.85866	0.615978	0.020432	0.642646	0.044888	0
13823	Epb4.1l3	M300003876	0.350818	0.67164	0.30878	0.38466	0.363809	0.54506	0.670117	0.29932	0
13824	Epb4.1l4a	M200001346	0.426745	0.064038	-0.157173	0.6797	-0.288799	0.35004	-0.917506	0.00134608	0
13828	Epb4.2	M300003704	0.0159958	0.9507	0.150877	0.58254	-0.0163397	0.95938	-0.1429	0.54664	0
13828	Epb4.2	M300003703	0.21168	0.57492	-0.0788916	0.83356	0.311683	0.4012	0.165887	0.6003	0
13829	Epb4.9	M300003092	-0.161937	0.49262	-0.0263256	0.89916	0.23959	0.28914	-0.152071	0.66544	0
13830	Epb7.2	M200001745	-0.0195324	0.94846	-0.239804	0.37854	-0.247432	0.40254	-0.225101	0.47236	0
13830	Epb7.2	M300005369	0.0250189	0.95736	-0.166884	0.68598	-0.371303	0.31736	-0.0294887	0.94722	0
13831	Epc1	M300004011	0.280378	0.34372	0.279046	0.30246	0.505614	0.025256	0.189538	0.35626	0
13831	Epc1	M200003943	0.236776	0.34468	0.455254	0.116652	0.35419	0.080214	-0.0914969	0.70834	0
13835	Epha1	M200009121	0.435271	0.115714	0.526708	0.147312	0.559202	0.154306	0.991961	0.011018	0
13836	Epha2	M300000805	0.154458	0.7196	0.10459	0.76398	0.250716	0.59356	-0.00444297	0.99068	0
13838	Epha4	M200001251	0.0241707	0.9463	-0.245648	0.43852	-0.284235	0.52996	-0.58178	0.101266	0
13839	-	M200001759	-0.423355	0.53546	0.327151	0.57982	0.368894	0.58948	-0.318929	0.64394	1
13839	Q8C276	M300006572	-0.0210621	0.99078	-0.0711589	0.91392	0.345695	0.76888	0.153089	0.95536	1
13840	Epha6	M300019146	0.097199	0.84744	-0.153026	0.66998	0.221053	0.60986	0.51256	0.48932	1
13841	Epha7	M300006033	0.432858	0.83696	-0.459781	0.38946	0.064647	0.97478	0.262125	0.91802	1
13842	Epha8	M300019377	0.398242	0.59222	-0.0221997	0.94102	0.0322247	0.93856	0.11854	0.81926	0
13842	Epha8	M300006214	0.223608	0.50358	-0.108236	0.69702	-0.0653338	0.82432	-0.195888	0.67382	0
13844	Ephb2	M300006218	0.206658	0.34568	0.157524	0.44496	-0.0668942	0.73548	0.230736	0.34018	0
13844	Ephb2	M300006221	0.222026	0.5335	-0.0518855	0.83986	-0.336952	0.32578	-0.197317	0.63994	0
13845	Ephb3	M200002464	0.195863	0.4608	0.262222	0.192308	-0.0623154	0.81594	0.109492	0.68754	0
13846	Ephb4	M300006833	-0.0129298	0.97246	-0.660119	0.065876	-0.666394	0.025028	-0.475159	0.1629	0
13846	Ephb4	M200007597	-0.16388	0.57038	-0.426637	0.03292	-0.44621	0.175532	-0.251191	0.47998	0
13848	Ephb6	M200000604	0.12483	0.67748	0.0433128	0.86886	-0.00261036	0.99174	-0.0722526	0.82456	0
13849	Ephx1	M200002766	-0.305397	0.3159	0.409763	0.064394	0.433273	0.152354	-0.0305012	0.89176	0
13850	Ephx2	M200003367	-0.0560113	0.8203	-0.715957	0.0162234	-0.886011	0.021402	-0.755251	0.0151726	0
13852	EPMO_MOUSE	M200001153	0.0721581	0.88158	-0.57243	0.071096	-0.261811	0.36174	0.0258109	0.95568	0
13853	Epm2a	M200016043	0.177294	0.81542	0.114931	0.79438	-0.44163	0.36222	-0.227514	0.7433	0
13854	Epn1	M300009779	0.153846	0.53322	-0.0231121	0.9232	-0.0432074	0.89	0.189723	0.45814	ND
13855	Epn2	M200009272	0.020638	0.94422	-0.0196838	0.9555	-0.108286	0.75696	-0.237935	0.48486	0
13856	Epo	M300006834	-0.0487146	0.83074	0.227571	0.4406	0.350899	0.34706	-0.0252613	0.91584	ND
13857	Epor	M200001009	-0.0273506	0.97572	-0.559906	0.3271	-0.018287	0.98522	-1.01817	0.28826	0
13858	Eps15	M200004452	-0.218546	0.44578	-0.0484195	0.86898	0.0336926	0.9264	0.141704	0.72874	0
13859	Eps15-rs	M200007787	0.0560928	0.86352	-0.147646	0.73236	-0.372259	0.45384	-0.287641	0.56016	0
13860	Eps8	M300001451	-0.195999	0.44656	-0.099961	0.66954	-0.307144	0.28826	-0.128845	0.63014	0
13860	Eps8	M300001452	-0.36855	0.4662	0.0230915	0.94674	-0.164673	0.8038	-0.327193	0.66592	0
13861	Epx	M300001034		ND	1.31098	0.44114		ND	-1.58997	0.813606	0
13861	Epx	M300001033		ND	0.806244	0.31382	0.850586	0.80734	0.0758056	0.98814	0
13863	NM_007947	M200003155	-0.241486	0.8467	0.171265	0.80686	-0.0572114	0.96444	-0.414024	0.78658	0
13864	Nr2f6	M300000306	0.726373	0.0190086	-0.12863	0.74696	0.411682	0.5567	0.0847183	0.8787	0
13865	-	M300018132	0.186054	0.56644	0.0986864	0.71754	0.0883096	0.82394	0.18974	0.51776	ND
13866	-	M300002445	-0.27852	0.69178	-0.0693078	0.83838	0.278244	0.51906	0.581493	0.5937	0
13866	Erbb2	M300002444	-0.0404685	0.87448	-0.0745286	0.7224	-0.0363516	0.8951	-0.218403	0.54608	0
13866	Erbb2	M300002443		ND	1.91547	0.4842		ND		ND	0
13867	-	M300001642	-0.482247	0.07675	0.16023	0.50434	0.0405222	0.87004	0.657983	0.0053724	ND
13867	-	M300021379	-0.0486128	0.89764	0.191661	0.46854	-0.300343	0.43884	-0.283868	0.52914	ND
13867	-	M300015378	-0.132873	0.73886	0.08023	0.83046	0.0564237	0.87242	0.0885112	0.78074	ND
13869	-	M300019470	0.157528	0.66822	0.189791	0.65568	0.0555829	0.89898	-0.0274607	0.90994
13869	-	M300014188	0.0795916	0.98298	0.324746	0.76058	-0.592762	0.83268	-0.82813	0.8359
13869	-	M300012043	-2.14638	0.23456	-0.180475	0.935424	1.7036	0.54594	-0.469577	0.90912
13869	-	M300019392	-0.492222	0.86738	0.129851	0.86376	0.557226	0.80962	0.461366	0.963195
13869	Erbb4	M300019469	0.414586	0.066574	0.0233275	0.91054	-0.146102	0.66078	0.0409726	0.87636
13870	Ercc1	M200001896	0.146367	0.59424	0.138882	0.7487	-0.118625	0.77544	0.277032	0.50486	0
13871	Ercc2	M200014879	0.418569	0.23212	-0.0686672	0.7795	-0.0333392	0.91676	-0.116747	0.73898	0
13872	-	M300004100	-0.0596491	0.77242	-0.0298877	0.909	-0.000770204	0.99794	-0.0219327	0.93686	0
13872	Ercc3	M200003030	0.0743349	0.72286	0.00234622	0.99278	0.136365	0.73586	0.103918	0.70104	0
13872	Ercc3	M300004099	0.693468	0.49984	-0.234686	0.79266	0.852917	0.32186	0.0294103	0.96274	0
13874	EREG_MOUSE	M300006651	-0.148373	0.990349	0.700885	0.83544	2.14927	0.65922	-0.534723	0.942391	0
13875	Erf	M300012904	-0.351915	0.5686	0.12165	0.78704	-0.482012	0.22512	0.0497485	0.93862	0
13876	Erg	M300012824	0.110208	0.61092	-0.124901	0.62392	0.00543878	0.98488	-0.324497	0.2506	ND
13876	Erg	M300012823	0.027603	0.95344	0.00242282	0.9969	-0.120919	0.84742	0.0625241	0.92138	ND
13877	Erh	M300002571	0.172707	0.53918	-0.204904	0.38896	-0.0637592	0.83956	0.0463718	0.87646	0
13884	-	M300008608	-0.53217	0.64862	-0.0348785	0.9515	-0.126695	0.91802	0.0393172	0.97164	0
13884	-	M300008609		ND	-1.12714	0.901149	0.445954	0.964248	-0.192684	0.985512	0
13885	Esd	M300003059	0.0173337	0.96192	-0.0582671	0.89778	-0.0823523	0.87966	0.136185	0.7389	0
13897	ES22_MOUSE	M200015111	-0.177096	0.46372	-0.0969396	0.83102	0.0650693	0.84654	0.163584	0.70432	0
13897	ES22_MOUSE	M300007864	-0.425295	0.967056	-0.132935	0.94588	2.2251	0.68646		ND	0
13909	NM_144511	M300007961	-0.778747	0.5785	-0.12198	0.8109	0.235143	0.75518	-0.277135	0.8056	0
13924	-	M200001750	-0.293483	0.57164	1.00055	0.0032616	1.54295	0.008403	0.825071	0.067714	ND
13929	X83328	M200006537	0.141723	0.59456	-0.111368	0.66776	-0.226476	0.5299	-0.177776	0.54112	0
13972	Gnb1l	M200008854	0.131155	0.60294	0.153955	0.50296	-0.155899	0.57252	0.0906542	0.71598	0
13982	-	M200002774	0.00921758	0.97414	0.123102	0.76356	0.102088	0.80296	0.109785	0.83548	ND
13983	-	M300002527		ND	-0.887362	0.81564	0.0718845	0.97156	0.864096	0.7824	ND
13984	Esx1	M200002642	-0.0649497	0.77076	-0.101238	0.59576	-0.169041	0.40306	0.161154	0.42626	1
13984	Esx1	M300003731	-0.214215	0.7142	-0.228677	0.3633	-0.171113	0.63504	0.18288	0.66372	1
13990	-	M300018441	0.43352	0.35964	0.199305	0.47922	0.0821157	0.76634	-0.0979115	0.8687	0
13990	Smarcad1	M300006947	0.0693225	0.83994	0.173776	0.61172	0.300231	0.43198	0.102936	0.79902	0
13990	Smarcad1	M300006949	0.227325	0.4113	0.154582	0.47568	0.669912	0.13405	0.0414435	0.87666	0
13992	Khdrbs3	M200003563	0.206988	0.54032	-0.135652	0.5859	-0.101606	0.7781	-0.146258	0.55502	0
13996	-	M200004723	-0.170145	0.89794	-0.034151	0.94188	0.358778	0.7338	-0.0952924	0.92168
13998	Fgd6	M200009639	-3.51182	0.24324	-0.73468	0.2473	-1.27754	0.37594	-1.78521	0.29066	0
14000	Etohi2	M200012775	-0.182424	0.4108	-0.113304	0.65158	-0.121863	0.57916	-0.0487155	0.80968	0
14000	Etohi2	M300016161	-0.0718155	0.86598	-0.123812	0.79458	-0.0437715	0.92476	-0.103799	0.836	0
14007	Cugbp2	M200005737	-0.095396	0.86966	-0.0302693	0.93128	0.537067	0.3522	0.609277	0.29416	0
14008	Etsrp71	M200001982	0.338867	0.67618	0.196476	0.68752	1.06435	0.043838	1.04796	0.08994	0
14009	Q8CCR6	M300000532	0.361971	0.156306	-0.235826	0.55092	-0.283139	0.46334	-0.767632	0.20322	0
14011	Etv6	M300007067	1.74136	0.27014	0.262619	0.71238	0.36811	0.74776	1.13934	0.630974	0
14012	Eva1	M200007344	0.131379	0.5743	-0.0179878	0.92696	-0.323653	0.26278	-0.0153432	0.96418	0
14013	Evi1	M300005756	-1.18858	0.842952	-0.365248	0.76004	0.537703	0.80936	1.81853	0.66732	ND
14013	Evi1	M200014873	-0.179949	0.6583	-0.0314498	0.88714	-0.174708	0.5465	0.0374418	0.9287	ND
14017	-	M200001261	0.00185237	0.9975	0.209551	0.57546	-0.169247	0.73288	0.347913	0.62958	0
14025	Bcl11a	M200004757	0.308866	0.72862	1.33112	0.0063744	2.01249	0.127322	1.09908	0.3889	1
14026	Evl	M300002653	-0.102765	0.7943	-0.308795	0.35104	0.31045	0.4585	-0.174893	0.51962	0
14026	Evl	M200000816	-0.0259353	0.92384	-0.303033	0.46478	-0.0241605	0.94378	-0.0431405	0.9058	0
14027	Evpl	M200005450	0.20242	0.67318	0.396735	0.20212	-0.112667	0.8204	0.509465	0.30434	0
14028	Evx1	M200002025	-0.0719521	0.8248	0.0717474	0.79112	-0.140753	0.75416	-0.0530097	0.88156	1
14029	Evx2	M200016257	1.9308	0.2161	1.03083	0.36072	0.544242	0.80924	1.07056	0.4038	1
14030	Ewsr1	M300001011	0.24614	0.51938	0.156408	0.45818	0.114547	0.6085	-0.0536901	0.82244	0
14038	Expi	M200000663	0.0974501	0.7692	-0.0209272	0.92834	-0.00978008	0.96642	-0.00636806	0.98388	0
14042	Ext1	M300011671	0.00160424	0.99606	-0.353126	0.22896	-0.0636721	0.85092	-0.0419355	0.9028	0
14043	Ext2	M300005506	0.0747295	0.71804	-0.280192	0.20158	-0.45372	0.043236	-0.37066	0.103982	0
14043	Ext2	M300021975	0.106413	0.70286	-0.0749826	0.79808	-0.134606	0.63872	-0.165984	0.45332	0
14048	Eya1	M300004849	0.00582206	0.98462	-0.117989	0.68624	0.20262	0.53004	0.157328	0.72232	ND
14049	Eya2	M200000844	0.309899	0.970959	-0.0262115	0.96902	0.905158	0.65544	-0.610847	0.926445	0
14050	Eya3	M200000586	0.206541	0.52054	0.0922542	0.837487	-0.135117	0.78448	0.058391	0.87526	0
14051	Eya4	M300001102	0.258739	0.40872	0.0120654	0.98116	-0.0874867	0.84572	0.0944933	0.84774	ND
14055	Ezh1	M200002101	0.086488	0.70286	0.0528568	0.80732	0.124816	0.64096	-0.0111198	0.96206	ND
14056	Ezh2	M200001679	0.374335	0.16461	0.119849	0.74012	0.0709314	0.8827	-0.103544	0.77516	0
14057	Sfxn1	M200003222	-0.122476	0.70088	-0.30248	0.49672	-0.397271	0.32386	-0.4374	0.24872	0
14058	F10	M200000981	0.0524343	0.88114	0.0335442	0.90672	0.472067	0.20864	0.616668	0.11709	0
14060	F13b	M200006840		ND	-0.60246	0.943272		ND		ND	0
14061	F2	M200015970		ND	-0.99113	0.7279		ND	0.233257	0.985035	0
14062	F2r	M300019182	0.367426	0.2818	0.225255	0.48398	0.502221	0.18934	0.417107	0.2027	0
14063	F2rl1	M200000649	0.275378	0.53044	-0.428787	0.126884	-0.986023	0.089538	-0.537105	0.159798	0
14064	F2rl2	M300002885	-0.355563	0.6699	-0.0166836	0.95752	0.0605001	0.91064	-0.405303	0.65252	0
14065	F2rl3	M200003202	0.0805571	0.8084	-0.355464	0.20856	-0.0421754	0.9158	-0.126603	0.68646	0
14066	F3	M300005954	0.646393	0.180816	-0.26717	0.30912	0.0032384	0.99216	0.633345	0.050704	0
14067	-	M200003179		ND	-0.566822	0.72436	-1.39192	0.63092	0.898844	0.852706	ND
14068	F7	M200001981	0.556214	0.70438	0.426126	0.57148	-0.130917	0.86724	-1.01726	0.52798	ND
14069	FA8_MOUSE	M200000702	-1.34218	0.3531	-0.203445	0.73264	-0.194496	0.73954	0.231147	0.85768	0
14071	F9	M300007576	-0.500144	0.55606	0.474627	0.59362	0.145075	0.9019	-0.276389	0.90486	ND
14073	Faah	M300009190	-0.0884362	0.96702	-0.226922	0.84876	0.358491	0.872286	-0.898125	0.69708	0
14073	Faah	M200001108	0.0622085	0.80446	0.0903463	0.69866	0.0481292	0.8525	-0.00707146	0.97622	0
14077	Fabp3	M200004322	-0.291544	0.192174	0.085279	0.83244	-0.983841	0.010839	0.208616	0.48194	0
14079	Fabp2	M200005986	-1.11094	0.45172	-0.137821	0.79982	-0.278573	0.84818	0.0803905	0.979453	0
14081	Acsl1	M200006251	0.137734	0.6935	-0.258316	0.35996	-0.371924	0.3856	-0.409004	0.23858	ND
14082	Fadd	M200002164	0.481248	0.31192	0.182997	0.69786	0.107795	0.81104	0.355524	0.56806	0
14083	Ptk2	M300003403	-0.112851	0.58998	-0.0911625	0.76662	-0.154921	0.63804	-0.126083	0.6854	0
14083	Ptk2	M200006596	-0.182747	0.43342	-0.312797	0.43672	-0.312075	0.44042	-0.0586165	0.84412	0
14084	Faf1	M200001430	-0.0904017	0.6937	0.100146	0.70374	-0.016893	0.94204	-0.0353938	0.8706	0
14085	Fah	M200001459	-0.00440975	0.98588	0.102148	0.67094	-0.0218607	0.93564	-0.326088	0.142786	0
14085	Fah	M300007336	-0.066123	0.74482	0.192064	0.3572	-0.238799	0.39394	-0.291842	0.181242	0
14086	Fscn1	M200003231	0.0886332	0.77412	-0.301613	0.25274	-0.221226	0.50166	-0.068191	0.80474	0
14087	Fanca	M200002381	-0.0787841	0.8192	-0.41516	0.037752	-0.709745	0.033338	-0.766448	0.0027954	0
14087	Fanca	M300014613	-0.0438463	0.94516	-0.327161	0.31294	-0.0349622	0.93124	0.0869899	0.90388	0
14088	-	M300002776	0.215185	0.45628	0.0171515	0.95106	0.0192332	0.9361	-0.052151	0.85088	0
14088	Fancc	M200001887	0.344195	0.49864	0.0823221	0.86604	-0.0483137	0.9574	0.00861435	0.99258	0
14089	Fap	M200013759	-0.0508879	0.95984	0.183827	0.61538	-1.27773	0.188588	-0.116961	0.93702	0
14102	Tnfrsf6	M200000655	0.180025	0.49154	0.190265	0.40488	0.284411	0.20706	0.1496	0.45856	0
14103	Tnfsf6	M200001295	-0.375549	0.4904	-0.027233	0.94706	-0.195635	0.7532	-0.250199	0.738	0
14103	Tnfsf6	M300000122	-2.4916	0.692673	0.112311	0.992996	-0.313363	0.981661		ND	0
14104	Fasn	M200001441	0.565037	0.072728	0.415293	0.123994	0.367864	0.42502	0.468032	0.198744	0
14105	Fusip1	M200002903	0.265379	0.35502	-0.445301	0.185888	0.0234046	0.95992	-0.423209	0.22704	0
14106	Foxh1	M200013831	0.273274	0.26312	0.294257	0.3738	0.544021	0.058834	0.571892	0.0080846	0
14109	Fau	M300021003	-0.0616044	0.88456	0.0679391	0.8857	-0.0115537	0.98438	0.171434	0.7479	0
14109	Fau	M300011459	0.101488	0.6958	0.285372	0.32304	0.146046	0.65994	-0.0339418	0.88712	0
14113	Fbl	M300017741	0.135816	0.7553	0.157359	0.71576	0.178552	0.66918	0.105315	0.78984	0
14114	Fbln1	M300000792	-0.570818	0.0101718	-0.291008	0.23948	-0.115179	0.66836	0.0370753	0.87262	0
14114	Fbln1	M300000789	-0.516888	0.054468	-0.31749	0.20922	-0.139655	0.70366	0.19009	0.67896	0
14115	Fbln2	M200002291	-0.306378	0.43406	0.355058	0.2952	-0.203938	0.63786	-0.0387094	0.8852	0
14118	Fbn1	M200000263	-0.0913887	0.72362	-0.0213369	0.94574	0.208549	0.65418	0.282376	0.48236	1
14118	Fbn1	M300005512	-2.00375	0.931756	0.0387778	0.98116	1.4956	0.71268	-0.916685	0.942131	1
14119	FBN2_MOUSE	M300004227		ND	0.0056269	0.99298	-0.0367189	0.96056	0.801947	0.46424	1
14119	FBN2_MOUSE	M300004226		ND	-0.018666	0.99266	0.968069	0.73766	-0.543803	0.925613	1
14120	Fbp2	M200001138	-0.552046	0.049868	0.562684	0.005305	0.576603	0.072868	1.09434	4.85e-05
14120	Fbp2	M300002767	-2.43482	0.368	0.854163	0.06375	1.74427	0.0392372	2.49633	0.00018635
14121	Fbp1	M200006870	-2.21573	0.27288	0.539799	0.141714	1.31966	0.064556	1.41451	0.013654
14123	-	M300013683	0.0966186	0.73572	0.0696625	0.8333	0.144055	0.67032	0.217372	0.52282	0
14123	-	M300018249	-0.172514	0.76574	-0.0233107	0.94906	-0.0791615	0.8419	0.272794	0.63176	0
14125	Fcer1a	M300000663	-0.491406	0.7963	0.0814459	0.85596	1.29401	0.57746	0.990117	0.894491	0
14126	Ms4a2	M200000963	0.0606729	0.85412	0.124453	0.73086	0.0590255	0.89678	-0.0566355	0.88174	0
14127	Fcer1g	M200004470	0.171676	0.43816	0.061671	0.76938	0.147011	0.62012	-0.00783869	0.9741	0
14128	Fcer2a	M300000693	0.0807264	0.96814	-0.722599	0.48868	0.45502	0.80854	-1.13421	0.59082	0
14128	Fcer2a	M200000451	-0.0405092	0.87066	0.028794	0.8958	0.0466299	0.8766	0.0768033	0.79096	0
14129	Fcgr1	M200000053	-0.129907	0.993289	-1.69122	0.708391		ND		ND	0
14130	Fcgr2b	M300005229	0.713658	0.042704	-0.217804	0.65512	0.1232	0.77828	0.143584	0.8988	0
14131	Fcgr3	M300005228	0.490703	0.40984	0.238586	0.57818	0.24103	0.59034	0.15974	0.81568	0
14132	Fcgrt	M200001277	-0.242285	0.33426	0.0536635	0.906	-0.137991	0.63598	-0.179597	0.62186	ND
14133	FCN1_MOUSE	M200002938	-1.12585	0.834375	0.68503	0.921501	-1.21982	0.85158		ND	0
14134	FCN2_MOUSE	M300005314	-0.120592	0.78606	-0.0380069	0.8883	-0.023633	0.94914	0.288145	0.48312	ND
14137	Fdft1	M300009717	0.175462	0.56064	-0.034311	0.8674	-0.239534	0.33734	-0.0969838	0.63488	0
14148	Fdx1	M200000388	-0.1841	0.5671	-0.0715229	0.81752	0.0151197	0.96786	0.153465	0.58622	0
14149	Fdxr	M200001912	0.84652	0.21488	0.0662906	0.84024	0.0667953	0.91612	0.420463	0.47964	0
14151	-	M300004219	0.0689812	0.76058	0.214417	0.4164	0.268378	0.27208	0.0676822	0.79908	0
14154	Fem1a	M200005672	0.209325	0.46422	0.353553	0.197828	0.404428	0.198236	0.571524	0.04318	0
14155	Fem1b	M200004007	-0.0815646	0.70466	0.523932	0.072972	0.181101	0.35876	0.561224	0.0111656	0
14156	Fen1	M300004287	0.0138163	0.94728	-0.0931768	0.64524	0.0856626	0.77662	0.0427567	0.84412	0
14158	-	M300000012	-0.0953033	0.81688	0.0288991	0.89766	0.276718	0.21662	-0.0283355	0.9196	ND
14158	-	M300000011	-0.080941	0.85128	0.100042	0.84358	0.437611	0.43818	0.00418358	0.99338	ND
14158	Fert2	M200002195	0.193713	0.65972	-0.115843	0.68866	0.130205	0.70622	-0.151777	0.69374	ND
14160	Gpr49	M200013882	-1.14934	0.678835	0.127761	0.88554	0.0760583	0.96242	-0.219012	0.9342	0
14161	NM_010196	M200015946	-0.0747351	0.83698	-0.000770115	0.99798	0.0930015	0.83542	-0.219372	0.70568	0
14163	Fgd1	M200002682	-0.255914	0.2809	-0.274738	0.27674	-0.164205	0.52612	-0.444423	0.175224	0
14164	Fgf1	M200002139	-0.438369	0.23594	0.262761	0.57264	0.971579	0.0058038	1.18056	8.29e-07	0
14165	Fgf10	M200005037		ND	0.67759	0.87316		ND		ND
14166	Fgf11	M200014986		ND	0.287265	0.71756	0.0487906	0.97868	-0.146968	0.978622	0
14167	Fgf12	M300003331		ND		ND	0.854902	0.87682		ND	ND
14168	Fgf13	M200002625	-0.728446	0.40608	-0.681993	0.26034	0.144612	0.85752	0.478847	0.56442	0
14169	Fgf14	M300004689	-0.800942	0.862426	-0.0666497	0.96224	-1.02484	0.900417		ND	ND
14170	Fgf15	M300007549	-0.403607	0.083506	-0.451702	0.04398	1.05705	0.000105598	0.0784509	0.79014	1
14171	Fgf17	M200003132	-0.0442231	0.865	-0.130123	0.61976	0.00128602	0.99626	-0.375502	0.123158	ND
14172	Fgf18	M200003887	0.482366	0.56864	0.536392	0.104794	0.785113	0.03522	0.860546	0.274	0
14173	Fgf2	M200014928	-1.22463	0.049306	-0.12947	0.87066	-0.163386	0.89206	1.47259	0.471209	0
14174	Fgf3	M200002051	0.0912072	0.74736	-0.198172	0.4867	0.335003	0.26356	-0.153562	0.67798	1
14175	-	M300021576	-0.419351	0.134484	-0.318812	0.31266	-0.246315	0.45564	-0.871236	0.0033606	0
14176	Fgf5	M300006619	-0.0116339	0.9644	0.0432093	0.91632	-0.141616	0.76882	0.39201	0.24174	1
14177	-	M200001316	0.41211	0.48336	-0.0616457	0.86758	-0.187851	0.69284	-0.196355	0.83652	ND
14178	Fgf7	M200014953	-0.115803	0.7671	0.110428	0.65658	-0.0654343	0.86808	-0.111935	0.74434	0
14179	Fgf8	M300004518	-0.43664	0.413346	0.246645	0.50176	-0.227778	0.3667	0.18587	0.69128	1
14180	Fgf9	M200002744	-0.565227	0.50206	0.227246	0.59166	-0.132703	0.849	0.267818	0.79622	1
14181	Fgfbp1	M300019179	0.473829	0.044568	0.996803	1.13e-05	1.54744	8.84e-09	1.43192	1.29e-09	0
14182	Fgfr1	M300007786	0.228305	0.29472	0.0246297	0.90994	-0.186614	0.39284	0.200874	0.46338	0
14182	Fgfr1	M300007788	0.0835722	0.81272	0.280067	0.40924	-0.28249	0.49944	0.1106	0.76366	0
14182	Fgfr1	M300007787	0.242603	0.43122	0.161327	0.58884	-0.0497832	0.90334	0.0890616	0.79564	0
14183	Fgfr2	M300007456	-0.970507	0.101972	0.184654	0.5218	0.256259	0.6191	0.950101	0.029384	1
14183	Fgfr2	M300015678	-0.421308	0.115218	0.00699945	0.98328	0.225231	0.49112	0.614347	0.119672	1
14186	Fgfr4	M300000661	0.305917	0.544	0.58246	0.038618	-0.0231271	0.96438	-0.0658086	0.92996	0
14187	Akr1b8	M300006849	0.701482	0.028008	-0.259945	0.33642	-0.396571	0.177968	-0.325232	0.20208	0
14187	Akr1b8	M200002251	0.433239	0.067668	-0.25695	0.37068	-0.0506323	0.8242	-0.283177	0.3679	0
14190	Fgl2	M200001161	-0.451507	0.31208	-0.196764	0.50002	-0.169313	0.69382	0.0163377	0.9726	0
14191	Fgr	M200000515	-0.54601	0.80194	-0.955618	0.31648	-1.74909	0.48196	0.306517	0.966395	0
14194	Fh1	M200013624	-0.118953	0.65742	-0.33703	0.21218	-0.405713	0.186046	-0.422126	0.13801	0
14199	Fhl1	M200001200	0.0667376	0.86474	0.0856692	0.70538	0.0949293	0.82282	0.476731	0.118208	0
14200	Fhl2	M200002429	-0.067347	0.87602	0.2062	0.60338	0.564411	0.169308	0.780369	0.034702	0
14201	Fhl3	M300008361	-0.122477	0.69436	-0.0853086	0.76002	-0.0877615	0.79262	-0.0617887	0.82642	0
14202	Fhl4	M200014414	-0.0207717	0.9283	0.00930013	0.98014	0.193898	0.72122	0.0334711	0.91854	0
14204	Il4i1	M200000977		ND	0.843286	0.60472	-0.375024	0.983428	0.376738	0.967982	0
14205	Figf	M200001538	0.292977	0.77178	-0.207745	0.73422	-0.0408426	0.95214	2.97086	0.058798	0
14208	Ppm1g	M200003318	0.0572786	0.766	-0.1407	0.61666	0.0362057	0.9231	0.10154	0.69356	0
14209	Fin14	M300016548	-0.233019	0.45514	-0.0999995	0.78684	0.0624923	0.86594	-0.0258063	0.94596
14211	-	M200001150	-0.158182	0.6166	-0.158849	0.60688	0.0522943	0.88538	0.0920745	0.78096	0
14211	Smc2l1	M200011830	-0.125668	0.66118	0.443117	0.08574	0.43618	0.053578	0.234617	0.43352	0
14218	Sh3md1	M200003904	0.294	0.34646	0.155072	0.73326	0.0192662	0.96164	0.0731701	0.8731	0
14219	Ctgf	M200000703	-0.949815	0.00036664	0.071181	0.82206	0.277948	0.51528	0.527835	0.191528	0
14225	Fkbp1a	M200005761	0.00330846	0.99192	-0.165475	0.63152	0.0454269	0.90964	-0.155127	0.6663	0
14226	Fkbp1b	M200003910	-0.330465	0.5172	-0.320342	0.2911	-0.238654	0.5809	-0.323944	0.34858	0
14228	Fkbp4	M200003120	0.250562	0.36	0.142335	0.53674	0.433543	0.083804	0.447229	0.047536	0
14229	Fkbp5	M300004002	0.474881	0.174262	-0.108861	0.77676	0.110168	0.81898	-0.284385	0.42198	0
14230	Fkbp10	M200001490	0.418388	0.065696	1.01895	0.0097312	1.36671	5.61e-06	1.21542	0.00106112	0
14231	Fkbp7	M200004976	-0.308352	0.56722	-0.243174	0.5658	0.049916	0.9221	0.133244	0.81664	0
14232	Fkbp8	M200002387	0.0821489	0.67932	-0.139613	0.51906	0.0520357	0.81678	0.0561178	0.85172	0
14233	Foxi1	M200007291	-0.662783	0.881319	-0.294285	0.77244	-0.129092	0.9511	-0.799708	0.80562	0
14234	Foxc2	M300017601	0.0587182	0.75692	-0.0202035	0.93684	-0.390217	0.134652	0.10978	0.56422	1
14235	Foxm1	M200013895	0.601627	0.128452	0.252312	0.6162	0.356795	0.42858	0.168342	0.76922	0
14236	NM_180974	M300009651	-0.132312	0.78878	0.0723976	0.90134	-0.074135	0.90318	0.14556	0.90936	0
14237	-	M200006942	-1.06704	0.534415	0.144818	0.73342	0.00321398	0.99504	0.565863	0.62502	1
14238	Foxf2	M200002338	0.135153	0.72596	-0.0169347	0.95592	0.0749579	0.75612	0.038519	0.90322	1
14239	-	M300005653	0.111998	0.72426	0.11565	0.753	0.299272	0.34232	0.277262	0.37714	ND
14240	Foxb2	M200002616	0.0988593	0.79156	-0.0725348	0.85018	-0.129071	0.6627	-0.0936288	0.81418	1
14241	-	M200002156	-0.403712	0.43304	-0.005368	0.9896	-0.207828	0.63878	-0.368197	0.3694	ND
14245	Lpin1	M300002260	-0.120497	0.64966	0.913123	0.0018819	0.474602	0.151482	0.364234	0.2404	0
14245	Lpin1	M300002261	-0.135815	0.69972	0.559702	0.031354	0.28579	0.51238	0.423738	0.26696	0
14247	Fli1	M200008920	0.0626743	0.93338	0.269862	0.76318	0.373875	0.837276	-0.0527549	0.96896	1
14248	Fliih	M300000336	0.137761	0.74734	0.0765239	0.85332	0.0611137	0.90736	0.187955	0.70276	0
14251	Flot1	M200001115	0.109018	0.78836	-0.654958	0.16906	-0.696783	0.35612	-0.185151	0.79852	0
14252	Flot2	M200001470	-0.0745335	0.80342	-0.0921942	0.66536	-0.28382	0.2962	-0.144484	0.61798	0
14254	Flt1	M200001345	-0.982194	0.3451	-0.258197	0.66906	0.161298	0.80238	1.77059	0.0125768	1
14255	Flt3	M300013148	-2.54148	0.00032804	0.0636644	0.93946	0.555486	0.57168	0.392791	0.71658	1
14255	Flt3	M200000070	0.133213	0.91366	-0.281762	0.73588	-0.0600017	0.96148	0.0453702	0.96306	1
14256	Flt3l	M300000422	0.390096	0.3752	-0.0729057	0.84066	-0.226187	0.56404	0.350343	0.58984	0
14256	Flt3l	M200000664	-0.0284581	0.91478	-0.14159	0.51172	0.0606414	0.78158	0.0295132	0.88434	0
14257	Flt4	M200001270	0.0460823	0.91624	0.0679872	0.83968	-0.0892174	0.81166	0.22456	0.71948	1
14257	Flt4	M300002145		ND	-0.388385	0.75302	-0.577265	0.876819		ND	1
14260	-	M300005482	0.0590338	0.84038	0.200908	0.46434	0.0518257	0.8772	0.102862	0.71692	ND
14260	-	M300014182	-0.174292	0.5219	0.179416	0.63888	0.105467	0.78664	-0.00729336	0.98704	ND
14261	Fmo1	M200000352	-0.193199	0.66024	-0.202357	0.52426	-0.0766137	0.87966	-0.0604096	0.86686	0
14262	Fmo3	M200001102	-0.97141	0.25258	0.0178658	0.96666	0.524517	0.7382	-0.0503053	0.98206	0
14263	Fmo5	M300005934	-0.163065	0.9807	-1.17495	0.784	-0.227153	0.95802	-1.85075	0.812922	0
14263	Fmo5	M200000667	-0.0079787	0.96752	-0.0381757	0.86936	0.125333	0.55524	0.0124319	0.95354	0
14264	Fmod	M300013221	-0.576733	0.871307	0.354521	0.64814	-0.0376349	0.98856	0.180536	0.97202	0
14265	-	M300000126	-0.0399784	0.85762	0.182979	0.50962	0.235457	0.3606	0.0643767	0.82406	0
14265	Fmr1	M300000127	-0.0056773	0.9852	0.293451	0.3584	0.298244	0.4069	0.0936677	0.7581	0
14265	Fmr1	M300000128	-0.114068	0.75898	0.178269	0.6403	0.377446	0.36692	-0.0370162	0.9545	0
14266	Fmr2	M200002652	-0.273241	0.66024	0.266447	0.53018	-0.339566	0.38052	0.11274	0.88114	ND
14268	NM_010233	M300004979	-0.511597	0.0088364	-0.717562	0.069904	-0.797768	0.142824	-1.19275	0.00035796	0
14268	NM_010233	M300012161	-0.311922	0.37248	-0.388623	0.071834	-0.238448	0.5178	-0.697313	0.02654	0
14268	NM_010233	M300012160	-0.314484	0.3506	-0.374572	0.09978	-0.304721	0.39672	-0.941913	0.030216	0
14268	NM_010233	M300012162	-0.190172	0.55846	-0.181984	0.67568	-0.329115	0.45812	-0.569079	0.083724	0
14269	-	M300005347	0.115685	0.76744	-0.20338	0.58486	0.0136829	0.97188	-0.0170421	0.97282	0
14269	Fnbp1	M200012212	0.0671693	0.85102	-0.106204	0.80968	0.354279	0.36862	-0.0665446	0.8531	0
14270	-	M300005099	0.145856	0.58196	0.272604	0.36282	0.037697	0.92192	0.0285028	0.94596	ND
14270	Fnbp2	M300005098	-0.167393	0.59316	0.436861	0.09919	-0.238827	0.3881	0.0938768	0.78036	ND
14272	Fnta	M200001360	0.357799	0.22092	0.0962563	0.7722	0.130333	0.76486	0.257821	0.26574	0
14275	Folr1	M200000812	-0.338942	0.128004	0.483812	0.195118	0.526924	0.20452	1.18749	0.000111158	0
14276	Folr2	M200001032	0.105179	0.61234	0.0606432	0.80852	0.0170477	0.95292	0.00219582	0.99506	0
14281	Fos	M200002112	-0.515761	0.049698	-0.345804	0.3271	-1.03465	0.027552	-0.69657	0.023062	0
14282	Fosb	M300000437	-0.0722086	0.8158	-0.00674742	0.98894	-0.299628	0.48012	-0.217033	0.63166	1
14283	Fosl1	M200002313	0.0326252	0.97038	1.23601	0.00087922	1.43496	0.0160534	1.94425	6.18e-05	0
14284	Fosl2	M300006513	0.203287	0.55296	-0.0335131	0.93028	-0.0463959	0.9379	-0.14258	0.69576	1
14284	Fosl2	M300006512	-0.0995738	0.76166	0.121116	0.71874	0.19302	0.46992	0.0787835	0.78714	1
14287	Fpgs	M200001467	-0.0201825	0.92486	-0.024281	0.91844	0.0671943	0.81794	-0.0354496	0.87944	0
14290	Fpr-rs4	M200014940	0.015694	0.93926	0.0643616	0.79626	0.0651822	0.76028	-0.0966623	0.62194	0
14291	-	M300010221	-1.28452	0.70558	-0.237744	0.91022	0.691868	0.913208	-1.00978	0.8022	ND
14293	Fpr1	M200014868	0.22522	0.55686	0.347131	0.124652	0.253482	0.4432	0.244616	0.60602	0
14294	-	M200001379	-0.0530396	0.83478	-0.00276891	0.99102	-0.0615883	0.84452	0.0476528	0.84706	0
14296	Frat1	M200001817	-0.0423989	0.96498	0.0779016	0.90462	-0.101257	0.9264	-0.786726	0.62808	1
14297	Frda	M200002522	0.37816	0.168704	0.208599	0.5891	0.247904	0.57644	0.226824	0.5457	0
14299	Freq	M200013519	0.296471	0.64406	0.307872	0.58148	0.303892	0.66514	0.684673	0.69752	0
14300	Frg1	M200000023	0.252903	0.4165	0.000632446	0.9985	-0.0813712	0.80162	0.0270269	0.92668	0
14302	Frk	M200002056	-0.244874	0.8585	-0.0798154	0.87704	0.5903	0.62426	0.140671	0.96066	0
14302	Frk	M300001825		ND	-0.694827	0.913094		ND		ND	0
14308	Fshb	M200014587	-0.130287	0.63938	-0.0722973	0.76366	0.109733	0.71946	0.177984	0.46386	0
14309	Fshr	M200014947	-0.0618209	0.81976	0.0673857	0.86046	0.0445025	0.909	-0.110076	0.70268	0
14311	Cidec	M300007107	-0.271153	0.41542	-0.197265	0.58784	0.0365556	0.91642	-0.059589	0.82882	0
14312	Brd2	M200001335	-0.0781773	0.80842	0.0487922	0.87514	0.425783	0.083044	0.579529	0.0060654	0
14312	Brd2	M300004072	-0.211208	0.2809	0.202449	0.34776	0.511703	0.073256	0.43792	0.056428	0
14313	FSA_MOUSE	M200002028		ND	1.01202	0.46914	0.867624	0.76892	0.532692	0.8972	1
14314	Fstl1	M300003525	-0.733037	0.003478	-0.773772	0.080606	-0.421645	0.38408	-0.851713	0.013514	0
14317	Ftcd	M200007854	-0.122076	0.80536	-0.0435744	0.89022	-0.681296	0.120688	0.270661	0.65912	0
14319	Fth1	M300004256	0.0445875	0.87662	0.18624	0.58134	0.256451	0.5265	0.211003	0.61046	0
14339	Fts	M300007846	-0.0522627	0.84214	-0.326093	0.35538	-0.226688	0.58082	-0.375101	0.28362	ND
14343	Fut1	M200014860	-0.100317	0.92206	-0.0866054	0.86446	0.505095	0.810964	0.41798	0.72862	0
14344	Fut2	M200014925		ND	0.951062	0.56044		ND		ND	0
14345	Fut4	M200014896	-0.0264471	0.98382	0.184247	0.63374	0.186968	0.79144	-0.0678932	0.95008	0
14346	Fut4-ps1	M300016994	0.155468	0.94826	0.492411	0.69754	1.09731	0.45344	0.302604	0.87646
14347	FUT7_MOUSE	M200000434	0.350349	0.64712	0.10483	0.84072	-0.0838981	0.94824	-0.320573	0.79686	0
14347	FUT7_MOUSE	M300010453	-0.0172446	0.96594	-0.113135	0.7749	-0.169157	0.70126	-0.155111	0.86854	0
14348	Fut9	M200003905	0.0762815	0.87638	-0.183105	0.51778	-0.41336	0.22968	-0.780936	0.064628	0
14349	Fv1	M300016790	0.232462	0.4677	0.00491313	0.98492	-0.182197	0.6289	0.0629776	0.87686	0
14356	Fxc1	M200001569	0.021302	0.91668	-0.134606	0.71546	0.0430062	0.90604	0.135198	0.59512	0
14356	Fxc1	M300007480	0.0427497	0.88846	-0.0219532	0.93828	0.0162733	0.95486	0.00438774	0.98786	0
14357	Dtx1	M200000662	0.113828	0.74138	-0.410919	0.2662	-0.236631	0.47824	-0.384344	0.30062	ND
14359	Fxr1h	M200001563	-0.190745	0.34286	-0.0794513	0.75844	-0.0107948	0.95952	-0.300057	0.122986	0
14360	Fyn	M300001856	-0.0012411	0.99666	-0.335864	0.146084	-0.282037	0.4114	-0.531643	0.036804	0
14362	Fzd1	M200014160	0.198731	0.479	0.176912	0.5823	-0.028947	0.9381	0.107522	0.65306	1
14365	Fzd3	M300000945	0.303106	0.86922	-0.242353	0.63522	0.0215832	0.97984	-0.120049	0.988325	1
14366	Fzd4	M300020517	0.0343141	0.93558	-0.0265426	0.94952	0.464712	0.3691	-0.00165799	0.99654	1
14367	Fzd5	M300015985	0.0387664	0.86252	-0.66674	0.0164458	-0.306283	0.189398	-0.756374	0.0024756	0
14368	Fzd6	M300003191	0.65581	0.37762	0.126911	0.82708	0.142786	0.79262	0.683443	0.34382	1
14369	Fzd7	M200001942	0.0116483	0.9646	-0.0450419	0.83384	-0.0510568	0.79372	-0.0750986	0.72596	1
14370	Fzd8	M200005068	-0.160324	0.7255	-0.0810597	0.82486	-0.133003	0.78866	0.150521	0.66906	1
14371	Fzd9	M200002334	0.297744	0.88304	-0.0523816	0.9329	-0.0921169	0.91218	0.107647	0.94686	ND
14375	G22p1	M200003418	-0.397007	0.048028	-0.280173	0.24986	-0.357542	0.25802	-0.680936	0.006744	0
14376	Ganab	M200001233	0.00215169	0.99314	-0.0152989	0.96476	-0.150483	0.71414	-0.0564279	0.86294	0
14377	G6pc	M300001782	0.0230939	0.93692	-0.0725208	0.78506	0.109989	0.64932	-0.149585	0.50406	0
14378	G6pc2	M200009314	-0.0760929	0.90432	0.0916307	0.84044	-0.620362	0.32478	-0.215149	0.87346	0
14380	G6pd2	M300016096	-0.0389966	0.89932	0.0326987	0.90504	0.225124	0.44506	0.169075	0.56918	0
14381	G6pdx	M200005461	-0.0946316	0.78436	0.124393	0.70372	0.400469	0.29424	0.393938	0.24628	0
14385	Slc37a4	M200006830	0.0850307	0.82738	0.152681	0.59584	-0.130991	0.74438	-0.0878628	0.72006	0
14387	Gaa	M200001958	0.228794	0.54044	0.452224	0.052406	0.396846	0.194308	0.399064	0.25042	0
14388	Gab1	M200004932	0.169445	0.60782	-0.162546	0.65438	0.000303207	0.99932	-0.112101	0.80192	1
14389	Gab2	M200013846	1.58642	0.74586		ND	0.00410814	0.99944		ND	1
14390	Gabpa	M300001003	-0.122491	0.653	-0.32752	0.109468	-0.164538	0.4618	-0.244073	0.35416	0
14390	Gabpa	M300001002	-0.00770837	0.976	0.294166	0.2486	0.531344	0.112364	0.14901	0.56486	0
14390	Gabpa	M300001001	0.173726	0.88168	0.49175	0.2298	-0.38209	0.35568	0.0184258	0.9801	0
14391	Gabpb1	M200000691	-0.023531	0.91714	0.204596	0.39038	0.132359	0.55808	0.0829804	0.69362	0
14394	Gabra1	M200002029	-0.515039	0.78622	0.240093	0.50474	1.27751	0.07775	1.84558	0.19722	1
14395	Gabra2	M200002235		ND	0.151345	0.840182		ND	1.69973	0.865966	1
14396	Gabra3	M200002677	-1.04941	0.901614	-7.28491	1.64e-06		ND		ND	0
14397	Gabra4	M200009008	-0.826014	0.951873	0.50492	0.90104		ND		ND	1
14399	Gabra6	M200002030	-0.668263	0.30866	0.000869622	0.99806	-0.260187	0.72834	-0.241333	0.6687	0
14401	Gabrb2	M200001902		ND	0.633747	0.494529		ND		ND	0
14402	Gabrb3	M200002632	0.501927	0.72776	0.202749	0.81678	0.285359	0.72662	0.0456995	0.96904	0
14403	Gabrd	M300006449	0.156048	0.74152	-0.30534	0.31358	0.188688	0.6838	-0.0397304	0.94198	0
14404	Gabre	M200008281	-0.590487	0.4345	-0.0344006	0.9207	-0.136643	0.72598	0.138288	0.8633	0
14404	Gabre	M300007680	0.771996	0.77804	0.601199	0.53286	-0.0794415	0.95416	0.197309	0.9231	0
14405	Gabrg1	M300000171		ND		ND		ND		ND	0
14406	Gabrg2	M200002238	-0.710121	0.47526	-0.242325	0.4517	-0.378964	0.3772	-0.201919	0.75372	0
14408	Gabrr1	M200003276	0.453246	0.33676	-0.176882	0.56198	-0.558778	0.26792	0.190115	0.79302	0
14409	Gabrr2	M300003712	-0.474782	0.77172	0.0585237	0.92854	0.121018	0.91204	0.659636	0.60364	0
14411	Slc6a12	M200004429	-0.0700468	0.85008	-0.0010674	0.9977	0.25534	0.57488	-0.110071	0.65106	0
14412	Slc6a13	M200005069	-0.162917	0.58562	0.0563298	0.86466	-0.031424	0.92592	0.194457	0.61076	0
14415	Gad1	M200003450	-0.0775066	0.81808	0.0285507	0.93576	0.198593	0.58368	0.00627119	0.98372
14417	Gad2	M200001952	-0.126711	0.85206	-0.267252	0.51354	-0.31242	0.57244	0.273964	0.71528	1
14419	Gal	M200001867	-0.0358758	0.87728	-0.0191936	0.94836	-0.104924	0.7784	0.033056	0.91488	0
14420	Galc	M200009347	0.0213828	0.94802	-0.117781	0.72518	-0.158696	0.60354	-0.0256715	0.94918	0
14421	Galgt1	M200000716	0.618966	0.41734	0.127603	0.79004	0.468094	0.44204	0.386641	0.72114	1
14422	Galgt2	M200001063	-1.06963	0.54948	-0.192046	0.85658	-1.09595	0.919212	-0.868108	0.774547	1
14423	Galnt1	M200006921	0.162672	0.61136	0.4597	0.050552	0.345344	0.2149	0.230383	0.5238	0
14425	Galnt3	M200008070	0.5362	0.69968	0.394195	0.29714	0.966593	0.1309	1.22851	0.119466	1
14428	Galr2	M200014943	0.0468747	0.91238	0.150039	0.64902	0.239244	0.47234	0.421322	0.34508	0
14429	GALT_MOUSE	M200014942	-0.2229	0.5411	-0.240516	0.54188	-0.172764	0.5774	-0.255519	0.49554	1
14430	Galt	M300010227	-0.0171881	0.94866	-0.0394912	0.85878	-0.0243767	0.9317	0.142322	0.48826	0
14431	Gamt	M200002525	0.00389019	0.99128	0.0734032	0.87116	-0.00760481	0.98544	-0.231911	0.49572	0
14432	Gap43	M300018113	0.0809683	0.93682	-0.79823	0.151924	0.143131	0.84606	0.261524	0.76882	1
14433	-	M300020260	0.076301	0.81666	-0.144412	0.57294	-0.0961007	0.84048	-0.240069	0.4631	0
14433	-	M300019400	-0.203119	0.41316	0.0716393	0.8189	0.115411	0.74454	-0.11246	0.74368	0
14447	Gapds	M300001795	0.22347	0.63072	0.128154	0.77876	0.23601	0.7337	0.242333	0.60598	0
14447	Gapds	M200000682		ND		ND		ND		ND	0
14450	Gart	M200001782	-0.383672	0.15801	-0.112935	0.6629	-0.321469	0.25824	-0.245122	0.30588	0
14451	-	M200004483	-0.077826	0.84898	-0.0315665	0.88808	0.114118	0.71332	0.0425487	0.91352	0
14453	Gas2	M200000010	-0.0705378	0.83462	-0.138338	0.54546	-0.802938	0.004172	-0.572145	0.23248	0
14456	-	M300007719	-0.313914	0.26734	-0.15751	0.5278	-0.544613	0.126932	-0.482028	0.118806	0
14457	Gas7	M200001256	-0.154432	0.60078	0.0477898	0.8966	-0.667864	0.17922	-0.0311907	0.94622	ND
14459	Gast	M200001940	0.106046	0.72762	-0.0219977	0.92742	-0.0888644	0.81354	0.0730271	0.74594	0
14460	Gata1	M200000519	-0.138812	0.52934	0.0551294	0.79774	0.145966	0.59386	-0.0328649	0.90904	0
14461	Gata2	M200000556	0.0648616	0.9625	0.165942	0.73104	1.35091	0.04143	1.90581	0.000145146	ND
14462	Gata3	M200000214	0.733531	0.6515	1.12414	0.040508	1.66491	0.032718	1.73705	0.0021472	1
14463	Gata4	M300003025	0.954203	0.866587	0.30501	0.539	-0.116003	0.964792	1.2796	0.656902	1
14464	Gata5	M300001434		ND	1.95196	0.849699	0.438994	0.93152	1.89175	0.853952	1
14465	Gata6	M300000728	2.05534	0.756494	1.87207	0.020132	2.14168	0.072094		ND	1
14465	Gata6	M300000727	1.04042	0.2843	0.614362	0.10096	0.455346	0.41724	0.83266	0.117586	1
14466	Gba	M200002104	0.0188229	0.95094	0.276315	0.33726	-0.0411472	0.86374	0.346734	0.2466	0
14466	Gba	M300005914	0.0645406	0.93946	-0.127009	0.72872	-0.155203	0.80022	0.116121	0.8529	0
14467	NPS2_MOUSE	M200003096	-0.561479	0.84422	0.46616	0.922111	0.296078	0.955362		ND	0
14468	Gbp1	M200000089	0.364138	0.74302	0.135898	0.74138	1.35559	0.0084428	1.82285	0.0099564	ND
14469	Gbp2	M200004765	0.0675415	0.8933	0.279598	0.57198	0.885462	0.0114966	1.76876	2.63e-05	0
14470	Rabac1	M300000416	0.152953	0.45926	-0.0731145	0.72398	-0.197001	0.32576	0.062674	0.76122	0
14472	Gbx2	M200000501	0.582804	0.027592	-0.000249597	0.9993	0.132103	0.62058	-0.204823	0.36002	1
14473	Gc	M200012714	-0.0302106	0.9878	0.476784	0.49316	0.396437	0.80612	0.555497	0.75832	0
14479	Usp15	M200004854	-0.188433	0.4368	-0.178237	0.43198	-0.0831719	0.79006	-0.1808	0.55092	0
14479	Usp15	M300002010	-0.186786	0.47688	-0.11358	0.70344	-0.110805	0.7952	-0.0752573	0.78978	0
14489	Mtpn	M300006904	-0.0038651	0.98656	0.247726	0.20202	0.35237	0.21112	0.326217	0.174964	0
14525	Gcet2	M200001961	0.254276	0.45154	0.0568571	0.85982	0.0377383	0.93284	0.197668	0.70052	0
14526	Gcg	M300000068	-2.22363	0.34576	-0.512709	0.69178	1.11894	0.69298	-0.602903	0.81712	0
14527	Gcgr	M200004353	-0.0513712	0.83984	0.00966444	0.96164	-0.12075	0.57668	0.00832378	0.9763	0
14531	Gcm1	M200000563	0.22076	0.4498	0.0909142	0.76056	0.240284	0.63064	0.112375	0.69284	0
14533	Bloc1s1	M300004593	-0.00947797	0.97538	-0.16672	0.53318	0.109048	0.58708	0.249159	0.4127	0
14534	Gcn5l2	M200013454	0.517159	0.0118272	0.421603	0.0455	0.291753	0.2312	0.203727	0.36054	0
14536	Nr6a1	M300005265	-0.230139	0.45054	-0.35106	0.32672	-0.391365	0.165398	-0.161649	0.65388	1
14537	Gcnt1	M200008296	-0.041325	0.93238	-0.31211	0.2643	0.011126	0.97976	0.443196	0.31164	0
14537	Gcnt1	M300011806	0.0462077	0.86434	0.0962243	0.82824	0.11832	0.76728	0.128779	0.73722	0
14538	Gcnt2	M300002720	0.375191	0.25822	0.238064	0.4507	0.201648	0.6233	-0.244146	0.57374	0
14539	Opn1mw	M200016044	0.0343097	0.91416	0.0120781	0.9746	0.0738988	0.84828	0.036843	0.89914	0
14544	GUAD_MOUSE	M200014161	-0.0585023	0.831	0.034646	0.90566	-0.0866836	0.79364	-0.0912266	0.78778	0
14545	Gdap1	M300004761	-0.0857845	0.76184	0.00436022	0.98784	-0.00421267	0.99116	-0.0666541	0.8592	0
14546	-	M300019992	-0.212252	0.48922	0.0889196	0.80466	0.261109	0.3228	-0.297179	0.3102	0
14547	Gdap2	M200004284	0.359232	0.24768	0.123464	0.68458	0.100392	0.70262	0.494735	0.08863	0
14548	Mrps33	M300015154	0.475274	0.39328	0.130449	0.7583	-0.169902	0.74818	-0.0650731	0.91326	0
14548	Mrps33	M300006946	-0.0406953	0.87318	-0.115947	0.68788	-0.0812768	0.7929	-0.0283279	0.93106	0
14555	Gpd1	M200002954	-0.0463732	0.87758	-0.17113	0.4271	-0.239784	0.33226	-0.231364	0.46004	1
14559	Gdf1	M200002609	0.0311349	0.9374	-0.151679	0.7171	-0.119721	0.64156	-0.203637	0.436	0
14560	Gdf10	M200008270	0.0417523	0.96454	-0.1965	0.7112	-0.655655	0.54108	-0.427745	0.76138	0
14561	-	M300004594	-0.223368	0.52004	0.0378983	0.9258	-0.49879	0.26232	-0.145228	0.70554	ND
14562	Gdf3	M300007013	0.269212	0.22794	0.604053	0.0070564	0.632511	0.0038834	0.0888754	0.68102	0
14563	Gdf5	M300011449	-1.1632	0.925		ND	-0.812114	0.89934		ND	0
14566	Gdf9	M200002818	-0.661701	0.48002	-0.0219784	0.96744	-1.20247	0.23106	-0.593043	0.52534	0
14567	Gdi1	M200013074	-0.179616	0.49856	-0.291441	0.29664	-0.437977	0.144266	-0.364547	0.23478	0
14570	Arhgdig	M300003965	0.386192	0.36992	0.143358	0.50468	0.441486	0.31734	0.344998	0.48198	0
14571	Gpd2	M200001427	-0.0947006	0.71864	-0.0236948	0.9222	0.317377	0.131028	-0.267975	0.3333	0
14573	Gdnf	M200001885	0.272574	0.24152	0.0461939	0.84418	-0.445967	0.072986	-0.215412	0.27792	1
14579	Gem	M200001705	-0.439801	0.4733	-0.239656	0.63488	-0.128722	0.81998	0.112553	0.82888	0
14580	Gfap	M300002474	1.43333	0.905147	2.35649	0.901795		ND	0.00953956	0.999203	0
14582	Gfi1b	M300005303		ND	1.37556	0.61152	1.12169	0.928965		ND	0
14583	Gfpt1	M200003782	0.285311	0.79304	-0.00110762	0.99846	0.0574105	0.95668	0.369586	0.7818	0
14584	Gfpt2	M300002148	0.379816	0.072334	-0.201631	0.3609	0.0376212	0.88544	-0.770479	0.00071868	0
14585	Gfra1	M300004479	0.191619	0.72202	-0.0981054	0.71892	0.0806009	0.81428	-0.0427709	0.91684	1
14586	Gfra2	M300003094	-0.0216214	0.91984	-0.0475065	0.80462	-0.0135801	0.96346	0.102259	0.63918	1
14586	Gfra2	M200013774	0.528686	0.86482	-0.0854217	0.9193	1.77061	0.54568	1.73614	0.699272	1
14587	Gfra3	M200003440	-0.229327	0.50594	0.00234005	0.99164	0.346896	0.39036	0.27978	0.4273	0
14588	Gfra4	M200007770	0.296837	0.37238	-0.0746473	0.7559	0.428571	0.43904	0.229222	0.55812	0
14588	Gfra4	M300005578	-0.0666118	0.93668	0.209696	0.7885	0.540152	0.46844	0.195005	0.81062	0
14590	Ggh	M200003915	0.0970573	0.76116	-0.279784	0.2408	-0.0973205	0.76688	-0.0100497	0.9725	ND
14593	Ggps1	M300002685	0.0200494	0.9566	0.152324	0.5784	-0.0325538	0.94272	0.083093	0.89728	0
14594	-	M200000627	-0.0783514	0.86742	0.260245	0.29004	0.0666748	0.90732	0.192402	0.43848	0
14595	B4galt1	M300006081	0.248873	0.38284	-0.0744867	0.84202	-0.167229	0.6725	-0.00501017	0.99106	0
14598	Ggt1	M200001810	0.0506651	0.84432	0.0888191	0.77144	-0.169166	0.69448	-0.420999	0.157082	0
14598	Ggt1	M300000784	0.57464	0.59478	0.137419	0.80206	-0.653604	0.57872	-0.571857	0.6381	0
14599	Gh	M200000457	0.0511641	0.84662	0.252872	0.27216	0.018042	0.93676	0.135814	0.7049	0
14600	Ghr	M300003128	-0.0667753	0.80098	0.159259	0.48054	-0.249968	0.5464	0.0800329	0.82714	0
14600	Ghr	M300003129		ND	0.334956	0.773		ND		ND	0
14601	Ghrh	M200009511	-0.118713	0.66704	-0.0081992	0.98308	-0.0655715	0.85778	-0.134977	0.61682	0
14602	Ghrhr	M200016033	-0.337609	0.81538	0.233666	0.82998	-0.422863	0.970762	0.0409649	0.98156	0
14603	Gif	M200000169		ND	0.106856	0.994692	-1.16458	0.913718		ND	0
14605	Dsip1	M300007712	-0.252041	0.63308	-0.283721	0.46496	-0.256728	0.56532	0.45251	0.37994	0
14607	Gip	M200002159	-1.37551	0.67074	0.157975	0.87348	0.179137	0.96672	-1.90419	0.861231	0
14608	Gpr83	M200001879	0.0511427	0.85578	-0.192952	0.50032	0.131614	0.65306	0.00747772	0.97672	0
14609	Gja1	M200001781	-0.0579749	0.8026	0.735348	0.00093596	1.1844	4.7e-06	0.94631	0.00032506	1
14610	Gja10	M200014611	-0.357391	0.78698	-0.56882	0.1365	0.080945	0.92482	-0.0825383	0.91394	0
14611	Gja3	M300019371	-0.804299	0.89378	-0.19064	0.90654	0.574699	0.957118		ND	ND
14612	Gja4	M200004948	0.0160862	0.94328	-0.16264	0.60916	-1.03425	0.0130756	-0.195057	0.63438	0
14613	-	M300014838	0.0168427	0.96382	0.132978	0.6173	0.248676	0.34846	0.133626	0.48964	0
14613	Gja5	M200012174	0.48479	0.8048	-0.254604	0.56328	-0.35637	0.83778	-1.69733	0.733418	0
14615	Gja7	M200001187	0.187684	0.36982	0.123344	0.61394	-0.103363	0.66508	0.0250708	0.89584	0
14616	Gja8	M200014853	0.0783054	0.76486	0.250768	0.35278	-0.303121	0.3568	0.0457692	0.89124	0
14617	Gja9	M300018700	0.378935	0.918592	-0.062996	0.95486	0.72543	0.4865	-0.241193	0.90138	0
14618	Gjb1	M200004080	0.137594	0.61586	-0.199482	0.38334	0.0420476	0.86964	-0.12631	0.60572	0
14619	Gjb2	M200007491	-0.539883	0.39044	0.0912639	0.85354	-0.149166	0.86996	0.398237	0.57666	0
14620	-	M300013650	0.323706	0.31156	-0.250882	0.54172	-0.222538	0.54048	0.0252681	0.95134	0
14620	Gjb3	M200016070	0.109813	0.62452	-0.0499511	0.8121	-0.252217	0.192994	0.442146	0.058868	0
14621	Gjb4	M200014852	0.853613	0.160054	0.272222	0.66412	0.135017	0.77306	-0.0494473	0.9594	0
14622	Gjb5	M200005359	0.563598	0.137498	0.390391	0.30718	0.285662	0.50582	0.485523	0.20618	0
14623	Gjb6	M200005167	-0.102218	0.72466	-0.178677	0.64482	-0.0459924	0.92818	0.0228858	0.9459	0
14626	NM_010294	M200015079	0.0252284	0.94706	-0.0254752	0.94654	0.0369173	0.92598	-0.0789886	0.85562	0
14628	Ostm1	M300011468	-0.0431203	0.94776	-0.519217	0.22888	-0.542266	0.136898	-0.428917	0.41894	0
14629	Gclc	M300008206	-0.0320643	0.91652	0.514538	0.09352	0.31069	0.38916	0.323686	0.37806	0
14629	Gclc	M200001709	-0.0420991	0.89108	0.244583	0.53892	0.317092	0.3777	0.334255	0.40208	0
14630	Gclm	M200006436	0.197123	0.45114	0.327849	0.26348	0.395467	0.21306	0.267506	0.33522	0
14632	Gli	M300004622	0.542557	0.0165782	-0.152003	0.5644	0.588196	0.052398	-0.018622	0.95074	0
14633	-	M200003064	0.0651966	0.77946	-0.245248	0.37504	-0.374495	0.28202	-0.824844	0.00135838	ND
14633	-	M300003668	-0.0514145	0.90138	0.201236	0.61658	-0.256461	0.4031	0.116706	0.8045	ND
14633	-	M300003667	0.0904247	0.80162	0.146384	0.6819	0.0181506	0.96134	0.124204	0.81522	ND
14634	Gli3	M300002699		ND	-1.85809	0.861579		ND	0.209508	0.989188	0
14634	Gli3	M300017269	0.496368	0.31126	-0.025651	0.93478	0.425439	0.27822	0.0668771	0.90572	0
14635	Galk1	M200001070	-0.339204	0.115102	-0.267393	0.26212	-0.335463	0.14937	-0.294678	0.155712	0
14645	Glul	M300005128	0.412417	0.3908	0.135079	0.73484	1.02088	0.004442	0.264262	0.62414	0
14645	Glul	M200000881	0.387753	0.28166	0.220178	0.52562	0.506693	0.21788	0.327712	0.3791	0
14651	-	M200014074	-0.0271401	0.90436	-0.179911	0.57934	-0.223794	0.52514	-0.264232	0.30142	0
14652	Glp1r	M200009315	-0.000323225	0.999893	1.10199	0.22986	0.384148	0.857911	0.921243	0.58808	0
14654	Glra1	M300000049	0.363878	0.963408	0.360791	0.971124	0.338212	0.9622		ND	0
14657	Glra4	M200013375		ND	0.917852	0.53594	0.200685	0.990287	1.93865	0.886585	ND
14658	Glrb	M200006475	0.0279345	0.95174	-0.0745809	0.81634	-0.0165728	0.96624	0.0734075	0.85422	0
14659	-	M200002203	0.055779	0.88564	0.149754	0.6441	-0.203418	0.60532	-0.000942637	0.99858	0
14660	-	M300016910	0.722931	0.33918	0.215466	0.52616	-0.553198	0.25442	-0.273879	0.73196	ND
14660	-	M300004937	-0.399549	0.23554	-0.217863	0.49528	-0.309456	0.3268	-0.0707109	0.76312	ND
14660	-	M300004936	-0.527091	0.0687	-0.184996	0.49834	-0.358936	0.51326	-0.141694	0.48442	ND
14660	-	M300004938	-0.470769	0.77374	0.413258	0.52982	0.00822417	0.99098	0.0891598	0.9329	ND
14661	Glud1	M200002945	0.266747	0.51222	0.312291	0.33584	0.405819	0.30724	0.489884	0.133776	0
14663	Glycam1	M300003316	-0.210044	0.67398	-0.0535093	0.89308	0.0787152	0.81242	-0.0183272	0.96582	0
14664	Slc6a9	M200001079	0.0777627	0.69082	0.124248	0.50894	0.0154751	0.94396	0.0740829	0.81182	0
14667	Gm2a	M200001609	-0.0208572	0.9453	-0.0583072	0.87278	-0.341901	0.31474	-0.035772	0.92064	0
14670	Gna-rs1	M300004123	0.00546737	0.98282	-0.238084	0.52414	-0.424313	0.28362	-0.155762	0.53588	ND
14672	Gna11	M200000360	0.00495688	0.98352	-0.120659	0.59306	-0.205907	0.46784	-0.0685381	0.8191	0
14673	Gna12	M200009305	0.211791	0.42346	-0.255784	0.38074	0.125805	0.66414	-0.0565628	0.87786	1
14674	-	M200012992	0.330087	0.161276	0.601032	0.026492	0.363574	0.197962	0.236778	0.35642	0
14674	Gna13	M300002274	0.0253549	0.93818	0.094359	0.78378	0.20691	0.6213	0.356632	0.33068	0
14675	Gna14	M200004351	2.12329	0.0002469	0.308393	0.38122	0.273314	0.3925	-0.0277278	0.95022	0
14676	Gna15	M200000626	0.185727	0.55372	0.374553	0.121464	0.366574	0.37506	0.454307	0.115766	0
14676	Gna15	M300009543	0.211314	0.52042	0.215665	0.54098	0.148431	0.72126	0.245904	0.50634	0
[truncated: 29,770 more rows]
